# Supplementary material for: Structure and composition of arbuscular mycorrhizal fungal community associated with mango
Source: Front Plant Sci. 2025 May 8;16:1578936. doi: 10.3389/fpls.2025.1578936 (PMC12095367; doi:10.3389/fpls.2025.1578936)
Supplement: Supplementary file 1 [file DataSheet1.csv]

Domain	Kingdom	Phylum	Class	Order	Family	Genus	Species	ASV	Total	Percent	Prevalence
d__Eukaryota	k__Fungi	p__Glomeromycota	c__Glomeromycetes	o__Glomerales	f__Glomeraceae	g__Glomus	s__unclassified_g__Glomus	ASV14	78113	0.0787683526944	60.83%
d__Eukaryota	k__Fungi	p__Glomeromycota	c__Glomeromycetes	o__Glomerales	f__Glomeraceae	g__Glomus	s__sp._VTX00400	ASV27	53853	0.0543048160697	63.33%
d__Eukaryota	k__Fungi	p__Glomeromycota	c__Glomeromycetes	o__Glomerales	f__Glomeraceae	g__Glomus	s__sp._VTX00387	ASV52	63120	0.0636495643756	63.33%
d__Eukaryota	k__Fungi	p__Glomeromycota	c__Glomeromycetes	o__Glomerales	f__Glomeraceae	g__unclassified_f__Glomeraceae	s__unclassified_f__Glomeraceae	ASV16	60306	0.0608119554695	54.17%
d__Eukaryota	k__Fungi	p__Glomeromycota	c__Glomeromycetes	o__Glomerales	f__Glomeraceae	g__Sclerocystis	s__sinuosa	ASV1	47593	0.0479922959019	55.83%
d__Eukaryota	k__Fungi	p__Glomeromycota	c__Glomeromycetes	o__Glomerales	f__Glomeraceae	g__Glomus	s__unclassified_g__Glomus	ASV57	28847	0.0290890206518	27.5%
d__Eukaryota	k__Fungi	p__Glomeromycota	c__Glomeromycetes	o__Glomerales	f__Glomeraceae	g__Glomus	s__sp._VTX00387	ASV7	26482	0.0267041787673	40.83%
d__Eukaryota	k__Fungi	p__Glomeromycota	c__Glomeromycetes	o__Glomerales	f__Glomeraceae	g__Glomus	s__sp._VTX00387	ASV53	34581	0.0348711277832	45%
d__Eukaryota	k__Fungi	p__Glomeromycota	c__Glomeromycetes	o__Glomerales	f__Glomeraceae	g__Glomus	s__sp._VTX00387	ASV48	25208	0.0254194901581	40%
d__Eukaryota	k__Fungi	p__Glomeromycota	c__Glomeromycetes	o__Glomerales	f__Glomeraceae	g__Glomus	s__sp._VTX00387	ASV35	22942	0.0231344788641	34.17%
d__Eukaryota	k__Fungi	p__Glomeromycota	c__Glomeromycetes	o__Glomerales	f__Glomeraceae	g__Glomus	s__sp._VTX00387	ASV50	22275	0.0224618828654	35.83%
d__Eukaryota	k__Fungi	p__Glomeromycota	c__Glomeromycetes	o__Glomerales	f__Glomeraceae	g__Glomus	s__sp._VTX00387	ASV4	20353	0.0205237576638	28.33%
d__Eukaryota	k__Fungi	p__Glomeromycota	c__Glomeromycetes	o__Glomerales	f__Glomeraceae	g__Glomus	s__sp._VTX00387	ASV90	20366	0.0205368667312	44.17%
d__Eukaryota	k__Fungi	p__Glomeromycota	c__Glomeromycetes	o__Glomerales	f__Glomeraceae	g__Glomus	s__sp._VTX00400	ASV276	12406	0.012510083898	11.67%
d__Eukaryota	k__Fungi	p__Glomeromycota	c__Glomeromycetes	o__Glomerales	f__Glomeraceae	g__Glomus	s__sp._VTX00400	ASV275	13963	0.0140801468216	10%
d__Eukaryota	k__Fungi	p__Glomeromycota	c__Glomeromycetes	o__Glomerales	f__Glomeraceae	g__Glomus	s__sp._VTX00400	ASV2	8608	0.00868021942562	12.5%
d__Eukaryota	k__Fungi	p__Glomeromycota	c__Glomeromycetes	o__Glomerales	f__Glomeraceae	g__Glomus	s__unclassified_g__Glomus	ASV89	16527	0.0166656582769	50.83%
d__Eukaryota	k__Fungi	p__Glomeromycota	c__Glomeromycetes	o__Glomerales	f__Glomeraceae	g__Glomus	s__sp._VTX00400	ASV131	10777	0.0108674169087	10%
d__Eukaryota	k__Fungi	p__Glomeromycota	c__Glomeromycetes	o__Glomerales	f__Glomeraceae	g__Sclerocystis	s__sinuosa	ASV5	12909	0.013017303969	32.5%
d__Eukaryota	k__Fungi	p__Glomeromycota	c__Glomeromycetes	o__Glomerales	f__Glomeraceae	g__Glomus	s__sp._VTX00400	ASV259	4932	0.0049733785092	4.17%
d__Eukaryota	k__Fungi	p__Glomeromycota	c__Glomeromycetes	o__Glomerales	f__Glomeraceae	g__Glomus	s__unclassified_g__Glomus	ASV22	10493	0.0105810342046	26.67%
d__Eukaryota	k__Fungi	p__Glomeromycota	c__Glomeromycetes	o__Glomerales	f__Glomeraceae	g__Glomus	s__sp._VTX00400	ASV112	9260	0.00933768957728	17.5%
d__Eukaryota	k__Fungi	p__Glomeromycota	c__Glomeromycetes	o__Glomerales	f__Glomeraceae	g__Glomus	s__sp._VTX00387	ASV21	9970	0.0100536463375	28.33%
d__Eukaryota	k__Fungi	p__Glomeromycota	c__Glomeromycetes	o__Glomerales	f__Glomeraceae	g__Sclerocystis	s__sinuosa	ASV88	13456	0.0135688931914	33.33%
d__Eukaryota	k__Fungi	p__Glomeromycota	c__Glomeromycetes	o__Glomerales	f__Glomeraceae	g__unclassified_f__Glomeraceae	s__unclassified_f__Glomeraceae	ASV236	8422	0.00849265892223	18.33%
d__Eukaryota	k__Fungi	p__Glomeromycota	c__Glomeromycetes	o__Glomerales	f__Glomeraceae	g__Glomus	s__unclassified_g__Glomus	ASV49	6437	0.00649100516296	15.83%
d__Eukaryota	k__Fungi	p__Glomeromycota	c__Glomeromycetes	o__Glomerales	f__Glomeraceae	g__Glomus	s__sp._VTX00387	ASV116	9240	0.00931752178122	25.83%
d__Eukaryota	k__Fungi	p__Glomeromycota	c__Glomeromycetes	o__Glomerales	f__Glomeraceae	g__Glomus	s__sp._VTX00387	ASV31	5797	0.00584563568893	18.33%
d__Eukaryota	k__Fungi	p__Glomeromycota	c__Glomeromycetes	o__Glomerales	f__Glomeraceae	g__Glomus	s__unclassified_g__Glomus	ASV15	8799	0.00887282187803	35%
d__Eukaryota	k__Fungi	p__Glomeromycota	c__Glomeromycetes	o__Glomerales	f__Glomeraceae	g__Glomus	s__unclassified_g__Glomus	ASV92	9907	0.00999011777993	40%
d__Eukaryota	k__Fungi	p__Glomeromycota	c__Glomeromycetes	o__Glomerales	f__Glomeraceae	g__Glomus	s__sp._VTX00387	ASV102	8341	0.00841097934818	29.17%
d__Eukaryota	k__Fungi	p__Glomeromycota	c__Glomeromycetes	o__Glomerales	f__Glomeraceae	g__Sclerocystis	s__sinuosa	ASV94	8863	0.00893735882543	30.83%
d__Eukaryota	k__Fungi	p__Glomeromycota	c__Glomeromycetes	o__Glomerales	f__Glomeraceae	g__Glomus	s__sp._VTX00400	ASV288	5070	0.00511253630203	7.5%
d__Eukaryota	k__Fungi	p__Glomeromycota	c__Glomeromycetes	o__Glomerales	f__Glomeraceae	g__unclassified_f__Glomeraceae	s__unclassified_f__Glomeraceae	ASV43	6586	0.00664125524363	29.17%
d__Eukaryota	k__Fungi	p__Glomeromycota	c__Glomeromycetes	o__Glomerales	f__Glomeraceae	g__Glomus	s__unclassified_g__Glomus	ASV19	6491	0.00654545821233	25%
d__Eukaryota	k__Fungi	p__Glomeromycota	c__Glomeromycetes	o__Glomerales	f__Glomeraceae	g__Glomus	s__sp._VTX00387	ASV36	3830	0.00386213294611	10%
d__Eukaryota	k__Fungi	p__Glomeromycota	c__Glomeromycetes	o__Glomerales	f__Glomeraceae	g__Glomus	s__sp._VTX00387	ASV134	5669	0.00571656179413	9.17%
d__Eukaryota	k__Fungi	p__Glomeromycota	c__Glomeromycetes	o__Glomerales	f__Glomeraceae	g__Glomus	s__sp._VTX00387	ASV155	4741	0.00478077605679	19.17%
d__Eukaryota	k__Fungi	p__Glomeromycota	c__Glomeromycetes	o__Glomerales	f__Glomeraceae	g__Sclerocystis	s__sinuosa	ASV135	6131	0.00618243788319	15.83%
d__Eukaryota	k__Fungi	p__Glomeromycota	c__Glomeromycetes	o__Glomerales	f__Glomeraceae	g__unclassified_f__Glomeraceae	s__unclassified_f__Glomeraceae	ASV3	4708	0.00474749919329	19.17%
d__Eukaryota	k__Fungi	p__Glomeromycota	c__Glomeromycetes	o__Glomerales	f__Glomeraceae	g__Glomus	s__unclassified_g__Glomus	ASV28	5463	0.00550883349468	20.83%
d__Eukaryota	k__Fungi	p__Glomeromycota	c__Glomeromycetes	o__Glomerales	f__Glomeraceae	g__Glomus	s__sp._VTX00400	ASV34	5322	0.00536665053243	35%
d__Eukaryota	k__Fungi	p__Glomeromycota	c__Glomeromycetes	o__Glomerales	f__Glomeraceae	g__Glomus	s__sp._VTX00400	ASV51	4221	0.00425641335915	7.5%
d__Eukaryota	k__Fungi	p__Glomeromycota	c__Glomeromycetes	o__Glomerales	f__Glomeraceae	g__Glomus	s__unclassified_g__Glomus	ASV113	4484	0.00452161987738	12.5%
d__Eukaryota	k__Fungi	p__Glomeromycota	c__Glomeromycetes	o__Glomerales	f__Glomeraceae	g__Glomus	s__sp._VTX00387	ASV54	5371	0.00541606163278	22.5%
d__Eukaryota	k__Fungi	p__Glomeromycota	c__Glomeromycetes	o__Glomerales	f__Glomeraceae	g__unclassified_f__Glomeraceae	s__unclassified_f__Glomeraceae	ASV33	4217	0.00425237979994	30%
d__Eukaryota	k__Fungi	p__Glomeromycota	c__Glomeromycetes	o__Glomerales	f__Glomeraceae	g__Glomus	s__sp._VTX00387	ASV6	3436	0.00346482736367	9.17%
d__Eukaryota	k__Fungi	p__Glomeromycota	c__Glomeromycetes	o__Glomerales	f__Glomeraceae	g__Glomus	s__unclassified_g__Glomus	ASV65	4215	0.00425036302033	12.5%
d__Eukaryota	k__Fungi	p__Glomeromycota	c__Glomeromycetes	o__Glomerales	f__Glomeraceae	g__Sclerocystis	s__sinuosa	ASV262	4353	0.00438952081317	16.67%
d__Eukaryota	k__Fungi	p__Glomeromycota	c__Glomeromycetes	o__Glomerales	f__Glomeraceae	g__unclassified_f__Glomeraceae	s__unclassified_f__Glomeraceae	ASV162	4687	0.00472632300742	21.67%
d__Eukaryota	k__Fungi	p__Glomeromycota	c__Glomeromycetes	o__Glomerales	f__Glomeraceae	g__Sclerocystis	s__sinuosa	ASV195	3790	0.00382179735399	14.17%
d__Eukaryota	k__Fungi	p__Glomeromycota	c__Glomeromycetes	o__Glomerales	f__Glomeraceae	g__Glomus	s__sp._VTX00400	ASV277	3972	0.00400532429816	8.33%
d__Eukaryota	k__Fungi	p__Glomeromycota	c__Glomeromycetes	o__Glomerales	f__Glomeraceae	g__Glomus	s__sp._VTX00387	ASV93	5156	0.0051992578251	31.67%
d__Eukaryota	k__Fungi	p__Glomeromycota	c__Glomeromycetes	o__Glomerales	f__Glomeraceae	g__Glomus	s__unclassified_g__Glomus	ASV8	4271	0.00430683284931	19.17%
d__Eukaryota	k__Fungi	p__Glomeromycota	c__Glomeromycetes	o__Glomerales	f__Glomeraceae	g__Sclerocystis	s__sinuosa	ASV231	4236	0.0042715392062	5.83%
d__Eukaryota	k__Fungi	p__Glomeromycota	c__Glomeromycetes	o__Glomerales	f__Glomeraceae	g__Sclerocystis	s__sinuosa	ASV157	2838	0.00286181026137	5%
d__Eukaryota	k__Fungi	p__Glomeromycota	c__Glomeromycetes	o__Glomerales	f__Glomeraceae	g__Glomus	s__unclassified_g__Glomus	ASV114	3109	0.00313508389803	10%
d__Eukaryota	k__Fungi	p__Glomeromycota	c__Glomeromycetes	o__Glomerales	f__Glomeraceae	g__Glomus	s__sp._VTX00400	ASV307	3124	0.00315020974508	6.67%
d__Eukaryota	k__Fungi	p__Glomeromycota	c__Glomeromycetes	o__Glomerales	f__Glomeraceae	g__Glomus	s__unclassified_g__Glomus	ASV239	2760	0.00278315585673	12.5%
d__Eukaryota	k__Fungi	p__Glomeromycota	c__Glomeromycetes	o__Glomerales	f__Glomeraceae	g__Glomus	s__unclassified_g__Glomus	ASV59	2110	0.00212770248467	7.5%
d__Eukaryota	k__Fungi	p__Glomeromycota	c__Glomeromycetes	o__Glomerales	f__Glomeraceae	g__Sclerocystis	s__sinuosa	ASV12	3761	0.00379255404969	30%
d__Eukaryota	k__Fungi	p__Glomeromycota	c__Glomeromycetes	o__Glomerales	f__Glomeraceae	g__Sclerocystis	s__sinuosa	ASV20	3633	0.00366348015489	20.83%
d__Eukaryota	k__Fungi	p__Glomeromycota	c__Glomeromycetes	o__Glomerales	f__Glomeraceae	g__unclassified_f__Glomeraceae	s__unclassified_f__Glomeraceae	ASV91	3379	0.00340734914489	6.67%
d__Eukaryota	k__Fungi	p__Glomeromycota	c__Glomeromycetes	o__Glomerales	f__Glomeraceae	g__Glomus	s__sp._VTX00387	ASV176	4050	0.00408397870281	9.17%
d__Eukaryota	k__Fungi	p__Glomeromycota	c__Glomeromycetes	o__Glomerales	f__Glomeraceae	g__Glomus	s__unclassified_g__Glomus	ASV247	3119	0.00314516779606	14.17%
d__Eukaryota	k__Fungi	p__Glomeromycota	c__Glomeromycetes	o__Glomerales	f__Glomeraceae	g__Glomus	s__unclassified_g__Glomus	ASV153	1668	0.00168199419167	5.83%
d__Eukaryota	k__Fungi	p__Glomeromycota	c__Glomeromycetes	o__Glomerales	f__Glomeraceae	g__Glomus	s__sp._VTX00387	ASV115	2960	0.00298483381736	13.33%
d__Eukaryota	k__Fungi	p__Glomeromycota	c__Glomeromycetes	o__Glomerales	f__Claroideoglomeraceae	g__Claroideoglomus	s__sp._VTX00358	ASV80	3135	0.00316130203291	15%
d__Eukaryota	k__Fungi	p__Glomeromycota	c__Glomeromycetes	o__Glomerales	f__Glomeraceae	g__unclassified_f__Glomeraceae	s__unclassified_f__Glomeraceae	ASV47	3452	0.00348096160052	18.33%
d__Eukaryota	k__Fungi	p__Glomeromycota	c__Glomeromycetes	o__Glomerales	f__Glomeraceae	g__Glomus	s__sp._VTX00387	ASV105	1976	0.00199257825105	8.33%
d__Eukaryota	k__Fungi	p__Glomeromycota	c__Glomeromycetes	o__Glomerales	f__Glomeraceae	g__Glomus	s__unclassified_g__Glomus	ASV38	2818	0.00284164246531	21.67%
d__Eukaryota	k__Fungi	p__Glomeromycota	c__Glomeromycetes	o__Glomerales	f__Glomeraceae	g__Glomus	s__unclassified_g__Glomus	ASV9	1972	0.00198854469184	15.83%
d__Eukaryota	k__Fungi	p__Glomeromycota	c__Glomeromycetes	o__Glomerales	f__Glomeraceae	g__Glomus	s__unclassified_g__Glomus	ASV233	2824	0.00284769280413	13.33%
d__Eukaryota	k__Fungi	p__Glomeromycota	c__Glomeromycetes	o__Glomerales	f__Glomeraceae	g__Sclerocystis	s__sinuosa	ASV362	1020	0.00102855759923	0.83%
d__Eukaryota	k__Fungi	p__Glomeromycota	c__Glomeromycetes	o__Glomerales	f__Glomeraceae	g__unclassified_f__Glomeraceae	s__unclassified_f__Glomeraceae	ASV201	1741	0.00175560664731	4.17%
d__Eukaryota	k__Fungi	p__Glomeromycota	c__Glomeromycetes	o__Glomerales	f__Glomeraceae	g__Glomus	s__sp._VTX00400	ASV117	2841	0.00286483543078	9.17%
d__Eukaryota	k__Fungi	p__Glomeromycota	c__Glomeromycetes	o__Glomerales	f__Glomeraceae	g__unclassified_f__Glomeraceae	s__unclassified_f__Glomeraceae	ASV111	1052	0.00106082607293	20%
d__Eukaryota	k__Fungi	p__Glomeromycota	c__Glomeromycetes	o__Glomerales	f__Glomeraceae	g__unclassified_f__Glomeraceae	s__unclassified_f__Glomeraceae	ASV283	3037	0.0030624798322	5.83%
d__Eukaryota	k__Fungi	p__Glomeromycota	c__Glomeromycetes	o__Glomerales	f__Glomeraceae	g__Sclerocystis	s__sinuosa	ASV554	2760	0.00278315585673	4.17%
d__Eukaryota	k__Fungi	p__Glomeromycota	c__Glomeromycetes	o__Glomerales	f__Glomeraceae	g__Glomus	s__sp._VTX00400	ASV290	1576	0.00158922232978	6.67%
d__Eukaryota	k__Fungi	p__Glomeromycota	c__Glomeromycetes	o__Glomerales	f__Glomeraceae	g__Sclerocystis	s__sinuosa	ASV100	2201	0.00221946595676	5%
d__Eukaryota	k__Fungi	p__Glomeromycota	c__Glomeromycetes	o__Glomerales	f__Glomeraceae	g__Glomus	s__sp._VTX00387	ASV107	1183	0.00119292513714	4.17%
d__Eukaryota	k__Fungi	p__Glomeromycota	c__Glomeromycetes	o__Glomerales	f__Glomeraceae	g__Glomus	s__sp._VTX00387	ASV479	2424	0.00244433688287	5%
d__Eukaryota	k__Fungi	p__Glomeromycota	c__Glomeromycetes	o__Glomerales	f__Glomeraceae	g__Glomus	s__unclassified_g__Glomus	ASV11	1312	0.00132300742175	15%
d__Eukaryota	k__Fungi	p__Glomeromycota	c__Glomeromycetes	o__Glomerales	f__Glomeraceae	g__Sclerocystis	s__sinuosa	ASV282	1189	0.00119897547596	2.5%
d__Eukaryota	k__Fungi	p__Glomeromycota	c__Glomeromycetes	o__Glomerales	f__Glomeraceae	g__Sclerocystis	s__sinuosa	ASV143	1068	0.00107696030978	24.17%
d__Eukaryota	k__Fungi	p__Glomeromycota	c__Glomeromycetes	o__Glomerales	f__Glomeraceae	g__Glomus	s__sp._VTX00387	ASV118	814	0.000820829299774	4.17%
d__Eukaryota	k__Fungi	p__Glomeromycota	c__Glomeromycetes	o__Glomerales	f__Glomeraceae	g__Glomus	s__sp._VTX00387	ASV371	2384	0.00240400129074	4.17%
d__Eukaryota	k__Fungi	p__Glomeromycota	c__Glomeromycetes	o__Glomerales	f__Glomeraceae	g__Glomus	s__unclassified_g__Glomus	ASV248	1845	0.00186047918683	13.33%
d__Eukaryota	k__Fungi	p__Glomeromycota	c__Glomeromycetes	o__Glomerales	f__Glomeraceae	g__Glomus	s__sp._VTX00400	ASV149	1702	0.00171627944498	9.17%
d__Eukaryota	k__Fungi	p__Glomeromycota	c__Glomeromycetes	o__Glomerales	f__Glomeraceae	g__Glomus	s__unclassified_g__Glomus	ASV478	1717	0.00173140529203	2.5%
d__Eukaryota	k__Fungi	p__Glomeromycota	c__Glomeromycetes	o__Glomerales	f__Glomeraceae	g__Sclerocystis	s__sinuosa	ASV97	1423	0.0014349386899	3.33%
d__Eukaryota	k__Fungi	p__Glomeromycota	c__Glomeromycetes	o__Glomerales	f__Glomeraceae	g__Glomus	s__sp._VTX00387	ASV373	1858	0.00187358825428	3.33%
d__Eukaryota	k__Fungi	p__Glomeromycota	c__Glomeromycetes	o__Glomerales	f__Glomeraceae	g__Glomus	s__unclassified_g__Glomus	ASV71	1805	0.00182014359471	10%
d__Eukaryota	k__Fungi	p__Glomeromycota	c__Glomeromycetes	o__Glomerales	f__Glomeraceae	g__Sclerocystis	s__sinuosa	ASV104	1878	0.00189375605034	4.17%
d__Eukaryota	k__Fungi	p__Glomeromycota	c__Glomeromycetes	o__Glomerales	f__Glomeraceae	g__Glomus	s__sp._VTX00387	ASV372	1893	0.00190888189739	3.33%
d__Eukaryota	k__Fungi	p__Glomeromycota	c__Glomeromycetes	o__Glomerales	f__Glomeraceae	g__Sclerocystis	s__sinuosa	ASV334	1457	0.00146922394321	9.17%
d__Eukaryota	k__Fungi	p__Glomeromycota	c__Glomeromycetes	o__Glomerales	f__Glomeraceae	g__Glomus	s__sp._VTX00387	ASV132	1232	0.0012423362375	5.83%
d__Eukaryota	k__Fungi	p__Glomeromycota	c__Glomeromycetes	o__Glomerales	f__Claroideoglomeraceae	g__Claroideoglomus	s__sp._VTX00358	ASV139	1214	0.00122418522104	15%
d__Eukaryota	k__Fungi	p__Glomeromycota	c__Glomeromycetes	o__Glomerales	f__Glomeraceae	g__Glomus	s__sp._VTX00387	ASV175	1597	0.00161039851565	5%
d__Eukaryota	k__Fungi	p__Glomeromycota	c__Glomeromycetes	o__Glomerales	f__Glomeraceae	g__unclassified_f__Glomeraceae	s__unclassified_f__Glomeraceae	ASV42	1216	0.00122620200065	20.83%
d__Eukaryota	k__Fungi	p__Glomeromycota	c__Glomeromycetes	o__Glomerales	f__Glomeraceae	g__unclassified_f__Glomeraceae	s__unclassified_f__Glomeraceae	ASV202	1283	0.00129376411746	12.5%
d__Eukaryota	k__Fungi	p__Glomeromycota	c__Glomeromycetes	o__Glomerales	f__Glomeraceae	g__Glomus	s__unclassified_g__Glomus	ASV182	937	0.000944861245563	3.33%
d__Eukaryota	k__Fungi	p__Glomeromycota	c__Glomeromycetes	o__Glomerales	f__Glomeraceae	g__unclassified_f__Glomeraceae	s__unclassified_f__Glomeraceae	ASV174	1766	0.00178081639238	5.83%
d__Eukaryota	k__Fungi	p__Glomeromycota	c__Glomeromycetes	o__Glomerales	f__Glomeraceae	g__Sclerocystis	s__sinuosa	ASV140	1480	0.00149241690868	13.33%
d__Eukaryota	k__Fungi	p__Glomeromycota	c__Glomeromycetes	o__Glomerales	f__Glomeraceae	g__Glomus	s__unclassified_g__Glomus	ASV137	1208	0.00121813488222	3.33%
d__Eukaryota	k__Fungi	p__Glomeromycota	c__Glomeromycetes	o__Glomerales	f__Glomeraceae	g__Glomus	s__sp._VTX00387	ASV206	610	0.000615117779929	4.17%
d__Eukaryota	k__Fungi	p__Glomeromycota	c__Glomeromycetes	o__Glomerales	f__Glomeraceae	g__Sclerocystis	s__sinuosa	ASV133	1494	0.00150653436592	15%
d__Eukaryota	k__Fungi	p__Glomeromycota	c__Glomeromycetes	o__Glomerales	f__Glomeraceae	g__Glomus	s__sp._VTX00387	ASV240	576	0.000580832526621	4.17%
d__Eukaryota	k__Fungi	p__Glomeromycota	c__Glomeromycetes	o__Glomerales	f__Glomeraceae	g__Glomus	s__sp._VTX00400	ASV185	566	0.00057074862859	5.83%
d__Eukaryota	k__Fungi	p__Glomeromycota	c__Glomeromycetes	o__Glomerales	f__Glomeraceae	g__Sclerocystis	s__sinuosa	ASV210	427	0.00043058244595	9.17%
d__Eukaryota	k__Fungi	p__Glomeromycota	c__Glomeromycetes	o__Glomerales	f__Glomeraceae	g__Glomus	s__sp._VTX00400	ASV311	742	0.000748225233946	4.17%
d__Eukaryota	k__Fungi	p__Glomeromycota	c__Glomeromycetes	o__Glomerales	f__Glomeraceae	g__unclassified_f__Glomeraceae	s__unclassified_f__Glomeraceae	ASV81	915	0.000922676669894	29.17%
d__Eukaryota	k__Fungi	p__Glomeromycota	c__Glomeromycetes	o__Glomerales	f__Glomeraceae	g__Glomus	s__sp._VTX00387	ASV374	1400	0.00141174572443	5%
d__Eukaryota	k__Fungi	p__Glomeromycota	c__Glomeromycetes	o__Glomerales	f__Glomeraceae	g__Glomus	s__sp._VTX00400	ASV477	1530	0.00154283639884	1.67%
d__Eukaryota	k__Fungi	p__Glomeromycota	c__Glomeromycetes	o__Glomerales	f__Glomeraceae	g__Sclerocystis	s__sinuosa	ASV280	897	0.000904525653437	5.83%
d__Eukaryota	k__Fungi	p__Glomeromycota	c__Glomeromycetes	o__Glomerales	f__Glomeraceae	g__Glomus	s__sp._VTX00387	ASV370	895	0.00090250887383	3.33%
d__Eukaryota	k__Fungi	p__Glomeromycota	c__Glomeromycetes	o__Glomerales	f__Glomeraceae	g__Glomus	s__sp._VTX00400	ASV309	700	0.000705872862214	3.33%
d__Eukaryota	k__Fungi	p__Glomeromycota	c__Glomeromycetes	o__Glomerales	f__Glomeraceae	g__Glomus	s__sp._VTX00387	ASV390	1083	0.00109208615682	8.33%
d__Eukaryota	k__Fungi	p__Glomeromycota	c__Glomeromycetes	o__Glomerales	f__Claroideoglomeraceae	g__Claroideoglomus	s__sp._VTX00358	ASV78	917	0.0009246934495	12.5%
d__Eukaryota	k__Fungi	p__Glomeromycota	c__Glomeromycetes	o__Glomerales	f__Glomeraceae	g__Sclerocystis	s__sinuosa	ASV144	538	0.000542513714101	15%
d__Eukaryota	k__Fungi	p__Glomeromycota	c__Glomeromycetes	o__Glomerales	f__Glomeraceae	g__unclassified_f__Glomeraceae	s__unclassified_f__Glomeraceae	ASV98	1161	0.00117074056147	5%
d__Eukaryota	k__Fungi	p__Glomeromycota	c__Glomeromycetes	o__Glomerales	f__Glomeraceae	g__Glomus	s__unclassified_g__Glomus	ASV95	704	0.000709906421426	8.33%
d__Eukaryota	k__Fungi	p__Glomeromycota	c__Glomeromycetes	o__Glomerales	f__Glomeraceae	g__Glomus	s__sp._VTX00400	ASV327	539	0.000543522103904	4.17%
d__Eukaryota	k__Fungi	p__Glomeromycota	c__Glomeromycetes	o__Glomerales	f__Glomeraceae	g__Glomus	s__sp._VTX00400	ASV563	686	0.000691755404969	1.67%
d__Eukaryota	k__Fungi	p__Glomeromycota	c__Glomeromycetes	o__Glomerales	f__Glomeraceae	g__Sclerocystis	s__sinuosa	ASV152	821	0.000827888028396	6.67%
d__Eukaryota	k__Fungi	p__Glomeromycota	c__Glomeromycetes	o__Glomerales	f__Glomeraceae	g__Glomus	s__sp._VTX00387	ASV172	812	0.000818812520168	3.33%
d__Eukaryota	k__Fungi	p__Glomeromycota	c__Glomeromycetes	o__Glomerales	f__Glomeraceae	g__Glomus	s__unclassified_g__Glomus	ASV41	683	0.00068873023556	5%
d__Eukaryota	k__Fungi	p__Glomeromycota	c__Glomeromycetes	o__Glomerales	f__Glomeraceae	g__Glomus	s__unclassified_g__Glomus	ASV317	602	0.000607050661504	6.67%
d__Eukaryota	k__Fungi	p__Glomeromycota	c__Glomeromycetes	o__Glomerales	f__Glomeraceae	g__Sclerocystis	s__sinuosa	ASV55	542	0.000546547273314	2.5%
d__Eukaryota	k__Fungi	p__Glomeromycota	c__Glomeromycetes	o__Glomerales	f__Glomeraceae	g__Glomus	s__sp._VTX00400	ASV295	674	0.000679654727331	4.17%
d__Eukaryota	k__Fungi	p__Glomeromycota	c__Glomeromycetes	o__Glomerales	f__Glomeraceae	g__unclassified_f__Glomeraceae	s__unclassified_f__Glomeraceae	ASV339	380	0.000383188125202	3.33%
d__Eukaryota	k__Fungi	p__Glomeromycota	c__Glomeromycetes	o__Glomerales	f__Glomeraceae	g__Glomus	s__sp._VTX00387	ASV234	856	0.000863181671507	9.17%
d__Eukaryota	k__Fungi	p__Glomeromycota	c__Glomeromycetes	o__Glomerales	f__Glomeraceae	g__Glomus	s__sp._VTX00400	ASV58	546	0.000550580832527	3.33%
d__Eukaryota	k__Fungi	p__Glomeromycota	c__Glomeromycetes	o__Glomerales	f__Glomeraceae	g__Glomus	s__sp._VTX00387	ASV171	934	0.000941836076154	5.83%
d__Eukaryota	k__Fungi	p__Glomeromycota	c__Glomeromycetes	o__Glomerales	f__Glomeraceae	g__Glomus	s__sp._VTX00400	ASV543	691	0.000696797353985	1.67%
d__Eukaryota	k__Fungi	p__Glomeromycota	c__Glomeromycetes	o__Glomerales	f__Glomeraceae	g__unclassified_f__Glomeraceae	s__unclassified_f__Glomeraceae	ASV433	619	0.000624193288157	4.17%
d__Eukaryota	k__Fungi	p__Glomeromycota	c__Glomeromycetes	o__Glomerales	f__Glomeraceae	g__Glomus	s__unclassified_g__Glomus	ASV170	831	0.000837971926428	6.67%
d__Eukaryota	k__Fungi	p__Glomeromycota	c__Glomeromycetes	o__Glomerales	f__Glomeraceae	g__Glomus	s__sp._VTX00387	ASV398	1071	0.00107998547919	2.5%
d__Eukaryota	k__Fungi	p__Glomeromycota	c__Glomeromycetes	o__Glomerales	f__Glomeraceae	g__Glomus	s__sp._VTX00387	ASV414	497	0.000501169732172	6.67%
d__Eukaryota	k__Fungi	p__Glomeromycota	c__Glomeromycetes	o__Glomerales	f__Glomeraceae	g__Sclerocystis	s__sinuosa	ASV109	705	0.000710914811229	5%
d__Eukaryota	k__Fungi	p__Glomeromycota	c__Glomeromycetes	o__Glomerales	f__Glomeraceae	g__Glomus	s__sp._VTX00387	ASV473	238	0.000239996773153	0.83%
d__Eukaryota	k__Fungi	p__Glomeromycota	c__Glomeromycetes	o__Glomerales	f__Glomeraceae	g__Sclerocystis	s__sinuosa	ASV196	354	0.000356969990319	4.17%
d__Eukaryota	k__Fungi	p__Glomeromycota	c__Glomeromycetes	o__Glomerales	f__Glomeraceae	g__unclassified_f__Glomeraceae	s__unclassified_f__Glomeraceae	ASV103	640	0.000645369474024	8.33%
d__Eukaryota	k__Fungi	p__Glomeromycota	c__Glomeromycetes	o__Glomerales	f__Glomeraceae	g__Glomus	s__sp._VTX00387	ASV337	371	0.000374112616973	3.33%
d__Eukaryota	k__Fungi	p__Glomeromycota	c__Glomeromycetes	o__Glomerales	f__Glomeraceae	g__Sclerocystis	s__sinuosa	ASV183	382	0.000385204904808	5.83%
d__Eukaryota	k__Fungi	p__Glomeromycota	c__Glomeromycetes	o__Glomerales	f__Glomeraceae	g__Glomus	s__sp._VTX00387	ASV169	928	0.000935785737335	7.5%
d__Eukaryota	k__Fungi	p__Glomeromycota	c__Glomeromycetes	o__Glomerales	f__Glomeraceae	g__unclassified_f__Glomeraceae	s__unclassified_f__Glomeraceae	ASV148	748	0.000754275572765	10%
d__Eukaryota	k__Fungi	p__Glomeromycota	c__Glomeromycetes	o__Glomerales	f__Glomeraceae	g__Glomus	s__unclassified_g__Glomus	ASV428	421	0.000424532107131	1.67%
d__Eukaryota	k__Fungi	p__Glomeromycota	c__Glomeromycetes	o__Glomerales	f__Glomeraceae	g__Glomus	s__sp._VTX00387	ASV147	591	0.000595958373669	5.83%
d__Eukaryota	k__Fungi	p__Glomeromycota	c__Glomeromycetes	o__Glomerales	f__Glomeraceae	g__unclassified_f__Glomeraceae	s__unclassified_f__Glomeraceae	ASV313	480	0.000484027105518	6.67%
d__Eukaryota	k__Fungi	p__Glomeromycota	c__Glomeromycetes	o__Glomerales	f__Glomeraceae	g__Glomus	s__sp._VTX00387	ASV335	322	0.000324701516618	3.33%
d__Eukaryota	k__Fungi	p__Glomeromycota	c__Glomeromycetes	o__Glomerales	f__Glomeraceae	g__Sclerocystis	s__sinuosa	ASV150	615	0.000620159728945	4.17%
d__Eukaryota	k__Fungi	p__Glomeromycota	c__Glomeromycetes	o__Glomerales	f__Glomeraceae	g__Glomus	s__sp._VTX00387	ASV163	493	0.000497136172959	8.33%
d__Eukaryota	k__Fungi	p__Glomeromycota	c__Glomeromycetes	o__Glomerales	f__Glomeraceae	g__Glomus	s__unclassified_g__Glomus	ASV599	493	0.000497136172959	1.67%
d__Eukaryota	k__Fungi	p__Glomeromycota	c__Glomeromycetes	o__Glomerales	f__Glomeraceae	g__Glomus	s__unclassified_g__Glomus	ASV186	402	0.000405372700871	3.33%
d__Eukaryota	k__Fungi	p__Glomeromycota	c__Glomeromycetes	o__Glomerales	f__Glomeraceae	g__Glomus	s__sp._VTX00400	ASV191	485	0.000489069054534	11.67%
d__Eukaryota	k__Fungi	p__Glomeromycota	c__Glomeromycetes	o__Glomerales	f__Glomeraceae	g__unclassified_f__Glomeraceae	s__unclassified_f__Glomeraceae	ASV101	829	0.000835955146822	2.5%
d__Eukaryota	k__Fungi	p__Glomeromycota	c__Glomeromycetes	o__Glomerales	f__Glomeraceae	g__Sclerocystis	s__sinuosa	ASV753	397	0.000400330751855	0.83%
d__Eukaryota	k__Fungi	p__Glomeromycota	c__Glomeromycetes	o__Glomerales	f__Glomeraceae	g__Glomus	s__sp._VTX00387	ASV381	783	0.000789569215876	3.33%
d__Eukaryota	k__Fungi	p__Glomeromycota	c__Glomeromycetes	o__Glomerales	f__Glomeraceae	g__Glomus	s__unclassified_g__Glomus	ASV10	265	0.000267223297838	3.33%
d__Eukaryota	k__Fungi	p__Glomeromycota	c__Glomeromycetes	o__Glomerales	f__Glomeraceae	g__Sclerocystis	s__sinuosa	ASV207	255	0.000257139399806	10.83%
d__Eukaryota	k__Fungi	p__Glomeromycota	c__Glomeromycetes	o__Glomerales	f__Glomeraceae	g__Sclerocystis	s__sinuosa	ASV229	599	0.000604025492094	7.5%
d__Eukaryota	k__Fungi	p__Glomeromycota	c__Glomeromycetes	o__Glomerales	f__Glomeraceae	g__Glomus	s__unclassified_g__Glomus	ASV189	352	0.000354953210713	3.33%
d__Eukaryota	k__Fungi	p__Glomeromycota	c__Glomeromycetes	o__Glomerales	f__Glomeraceae	g__Sclerocystis	s__sinuosa	ASV110	268	0.000270248467247	9.17%
d__Eukaryota	k__Fungi	p__Glomeromycota	c__Glomeromycetes	o__Glomerales	f__Glomeraceae	g__unclassified_f__Glomeraceae	s__unclassified_f__Glomeraceae	ASV429	356	0.000358986769926	3.33%
d__Eukaryota	k__Fungi	p__Glomeromycota	c__Glomeromycetes	o__Glomerales	f__Glomeraceae	g__Glomus	s__unclassified_g__Glomus	ASV289	203	0.000204703130042	2.5%
d__Eukaryota	k__Fungi	p__Glomeromycota	c__Glomeromycetes	o__Glomerales	f__Glomeraceae	g__Glomus	s__sp._VTX00387	ASV532	674	0.000679654727331	2.5%
d__Eukaryota	k__Fungi	p__Glomeromycota	c__Glomeromycetes	o__Glomerales	f__Glomeraceae	g__unclassified_f__Glomeraceae	s__unclassified_f__Glomeraceae	ASV312	330	0.000332768635044	3.33%
d__Eukaryota	k__Fungi	p__Glomeromycota	c__Glomeromycetes	o__Glomerales	f__Glomeraceae	g__Glomus	s__sp._VTX00400	ASV480	657	0.000662512100678	1.67%
d__Eukaryota	k__Fungi	p__Glomeromycota	c__Glomeromycetes	o__Glomerales	f__Glomeraceae	g__Glomus	s__sp._VTX00387	ASV265	432	0.000435624394966	5%
d__Eukaryota	k__Fungi	p__Glomeromycota	c__Glomeromycetes	o__Glomerales	f__Glomeraceae	g__Sclerocystis	s__sinuosa	ASV278	409	0.000412431429493	5%
d__Eukaryota	k__Fungi	p__Glomeromycota	c__Glomeromycetes	o__Glomerales	f__Glomeraceae	g__Glomus	s__sp._VTX00387	ASV72	174	0.00017545982575	2.5%
d__Eukaryota	k__Fungi	p__Glomeromycota	c__Glomeromycetes	o__Glomerales	f__Glomeraceae	g__Glomus	s__unclassified_g__Glomus	ASV332	166	0.000167392707325	0.83%
d__Eukaryota	k__Fungi	p__Glomeromycota	c__Glomeromycetes	o__Glomerales	f__Glomeraceae	g__unclassified_f__Glomeraceae	s__unclassified_f__Glomeraceae	ASV17	324	0.000326718296225	5.83%
d__Eukaryota	k__Fungi	p__Glomeromycota	c__Glomeromycetes	o__Glomerales	f__Glomeraceae	g__unclassified_f__Glomeraceae	s__unclassified_f__Glomeraceae	ASV286	340	0.000342852533075	1.67%
d__Eukaryota	k__Fungi	p__Glomeromycota	c__Glomeromycetes	o__Glomerales	f__Glomeraceae	g__Glomus	s__sp._VTX00400	ASV552	378	0.000381171345595	3.33%
d__Eukaryota	k__Fungi	p__Glomeromycota	c__Glomeromycetes	o__Glomerales	f__Glomeraceae	g__unclassified_f__Glomeraceae	s__unclassified_f__Glomeraceae	ASV324	289	0.000291424653114	4.17%
d__Eukaryota	k__Fungi	p__Glomeromycota	c__Glomeromycetes	o__Glomerales	f__Glomeraceae	g__Glomus	s__sp._VTX00400	ASV308	340	0.000342852533075	0.83%
d__Eukaryota	k__Fungi	p__Glomeromycota	c__Glomeromycetes	o__Glomerales	f__Glomeraceae	g__Sclerocystis	s__sinuosa	ASV378	545	0.000549572442723	3.33%
d__Eukaryota	k__Fungi	p__Glomeromycota	c__Glomeromycetes	o__Glomerales	f__Glomeraceae	g__Glomus	s__unclassified_g__Glomus	ASV193	277	0.000279323975476	4.17%
d__Eukaryota	k__Fungi	p__Glomeromycota	c__Glomeromycetes	o__Glomerales	f__Glomeraceae	g__unclassified_f__Glomeraceae	s__unclassified_f__Glomeraceae	ASV386	408	0.00041142303969	1.67%
d__Eukaryota	k__Fungi	p__Glomeromycota	c__Glomeromycetes	o__Glomerales	f__Glomeraceae	g__Glomus	s__unclassified_g__Glomus	ASV492	165	0.000166384317522	0.83%
d__Eukaryota	k__Fungi	p__Glomeromycota	c__Glomeromycetes	o__Glomerales	f__Glomeraceae	g__Glomus	s__sp._VTX00400	ASV333	160	0.000161342368506	0.83%
d__Eukaryota	k__Fungi	p__Glomeromycota	c__Glomeromycetes	o__Glomerales	f__Glomeraceae	g__Glomus	s__sp._VTX00387	ASV392	338	0.000340835753469	3.33%
d__Eukaryota	k__Fungi	p__Glomeromycota	c__Glomeromycetes	o__Glomerales	f__Glomeraceae	g__Glomus	s__sp._VTX00400	ASV383	601	0.000606042271701	3.33%
d__Eukaryota	k__Fungi	p__Glomeromycota	c__Glomeromycetes	o__Glomerales	f__Glomeraceae	g__Glomus	s__sp._VTX00387	ASV263	444	0.000447725072604	4.17%
d__Eukaryota	k__Fungi	p__Glomeromycota	c__Glomeromycetes	o__Glomerales	f__Glomeraceae	g__Glomus	s__sp._VTX00400	ASV668	275	0.00027730719587	1.67%
d__Eukaryota	k__Fungi	p__Glomeromycota	c__Glomeromycetes	o__Glomerales	f__Glomeraceae	g__unclassified_f__Glomeraceae	s__unclassified_f__Glomeraceae	ASV61	243	0.000245038722168	2.5%
d__Eukaryota	k__Fungi	p__Glomeromycota	c__Glomeromycetes	o__Glomerales	f__Glomeraceae	g__Glomus	s__sp._VTX00400	ASV578	150	0.000151258470474	0.83%
d__Eukaryota	k__Fungi	p__Glomeromycota	c__Glomeromycetes	o__Glomerales	f__Glomeraceae	g__unclassified_f__Glomeraceae	s__unclassified_f__Glomeraceae	ASV235	424	0.000427557276541	3.33%
d__Eukaryota	k__Fungi	p__Glomeromycota	c__Glomeromycetes	o__Glomerales	f__Glomeraceae	g__Glomus	s__sp._VTX00387	ASV482	466	0.000469909648274	3.33%
d__Eukaryota	k__Fungi	p__Glomeromycota	c__Glomeromycetes	o__Glomerales	f__Glomeraceae	g__unclassified_f__Glomeraceae	s__unclassified_f__Glomeraceae	ASV410	138	0.000139157792836	0.83%
d__Eukaryota	k__Fungi	p__Glomeromycota	c__Glomeromycetes	o__Glomerales	f__Glomeraceae	g__Glomus	s__sp._VTX00387	ASV322	219	0.000220837366893	4.17%
d__Eukaryota	k__Fungi	p__Glomeromycota	c__Glomeromycetes	o__Glomerales	f__Glomeraceae	g__Glomus	s__sp._VTX00387	ASV13	147	0.000148233301065	3.33%
d__Eukaryota	k__Fungi	p__Glomeromycota	c__Glomeromycetes	o__Glomerales	f__Glomeraceae	g__Glomus	s__unclassified_g__Glomus	ASV310	211	0.000212770248467	1.67%
d__Eukaryota	k__Fungi	p__Glomeromycota	c__Glomeromycetes	o__Glomerales	f__Glomeraceae	g__Glomus	s__sp._VTX00387	ASV178	232	0.000233946434334	1.67%
d__Eukaryota	k__Fungi	p__Glomeromycota	c__Glomeromycetes	o__Glomerales	f__Glomeraceae	g__Glomus	s__unclassified_g__Glomus	ASV533	415	0.000418481768312	2.5%
d__Eukaryota	k__Fungi	p__Glomeromycota	c__Glomeromycetes	o__Glomerales	f__Glomeraceae	g__Glomus	s__sp._VTX00387	ASV287	186	0.000187560503388	2.5%
d__Eukaryota	k__Fungi	p__Glomeromycota	c__Glomeromycetes	o__Glomerales	f__Glomeraceae	g__unclassified_f__Glomeraceae	s__unclassified_f__Glomeraceae	ASV24	495	0.000499152952565	5%
d__Eukaryota	k__Fungi	p__Glomeromycota	c__Glomeromycetes	o__Glomerales	f__Glomeraceae	g__Glomus	s__sp._VTX00387	ASV258	187	0.000188568893191	3.33%
d__Eukaryota	k__Fungi	p__Glomeromycota	c__Glomeromycetes	o__Glomerales	f__Glomeraceae	g__unclassified_f__Glomeraceae	s__unclassified_f__Glomeraceae	ASV431	243	0.000245038722168	2.5%
d__Eukaryota	k__Fungi	p__Glomeromycota	c__Glomeromycetes	o__Glomerales	f__Glomeraceae	g__Glomus	s__unclassified_g__Glomus	ASV508	287	0.000289407873508	2.5%
d__Eukaryota	k__Fungi	p__Glomeromycota	c__Glomeromycetes	o__Glomerales	f__Glomeraceae	g__unclassified_f__Glomeraceae	s__unclassified_f__Glomeraceae	ASV192	213	0.000214787028074	3.33%
d__Eukaryota	k__Fungi	p__Glomeromycota	c__Glomeromycetes	o__Glomerales	f__Glomeraceae	g__Sclerocystis	s__sinuosa	ASV99	465	0.00046890125847	5%
d__Eukaryota	k__Fungi	p__Glomeromycota	c__Glomeromycetes	o__Glomerales	f__Glomeraceae	g__Glomus	s__unclassified_g__Glomus	ASV357	131	0.000132099064214	0.83%
d__Eukaryota	k__Fungi	p__Glomeromycota	c__Glomeromycetes	o__Glomerales	f__Claroideoglomeraceae	g__Claroideoglomus	s__sp._VTX00358	ASV119	272	0.00027428202646	5%
d__Eukaryota	k__Fungi	p__Glomeromycota	c__Glomeromycetes	o__Glomerales	f__Glomeraceae	g__Glomus	s__sp._VTX00400	ASV493	115	0.000115964827364	0.83%
d__Eukaryota	k__Fungi	p__Glomeromycota	c__Glomeromycetes	o__Glomerales	f__Glomeraceae	g__unclassified_f__Glomeraceae	s__unclassified_f__Glomeraceae	ASV142	325	0.000327726686028	4.17%
d__Eukaryota	k__Fungi	p__Glomeromycota	c__Glomeromycetes	o__Glomerales	f__Glomeraceae	g__unclassified_f__Glomeraceae	s__unclassified_f__Glomeraceae	ASV376	315	0.000317642787996	1.67%
d__Eukaryota	k__Fungi	p__Glomeromycota	c__Glomeromycetes	o__Glomerales	f__Glomeraceae	g__Glomus	s__sp._VTX00387	ASV507	346	0.000348902871894	1.67%
d__Eukaryota	k__Fungi	p__Glomeromycota	c__Glomeromycetes	o__Glomerales	f__Glomeraceae	g__unclassified_f__Glomeraceae	s__unclassified_f__Glomeraceae	ASV203	125	0.000126048725395	2.5%
d__Eukaryota	k__Fungi	p__Glomeromycota	c__Glomeromycetes	o__Glomerales	f__Glomeraceae	g__Glomus	s__sp._VTX00387	ASV204	155	0.00015630041949	2.5%
d__Eukaryota	k__Fungi	p__Glomeromycota	c__Glomeromycetes	o__Glomerales	f__Glomeraceae	g__Sclerocystis	s__sinuosa	ASV154	432	0.000435624394966	2.5%
d__Eukaryota	k__Fungi	p__Glomeromycota	c__Glomeromycetes	o__Glomerales	f__Glomeraceae	g__Glomus	s__sp._VTX00387	ASV754	184	0.000185543723782	0.83%
d__Eukaryota	k__Fungi	p__Glomeromycota	c__Glomeromycetes	o__Glomerales	f__Glomeraceae	g__Glomus	s__unclassified_g__Glomus	ASV177	227	0.000228904485318	2.5%
d__Eukaryota	k__Fungi	p__Glomeromycota	c__Glomeromycetes	o__Glomerales	f__Glomeraceae	g__Glomus	s__sp._VTX00387	ASV531	278	0.000280332365279	2.5%
d__Eukaryota	k__Fungi	p__Glomeromycota	c__Glomeromycetes	o__Glomerales	f__Glomeraceae	g__Glomus	s__sp._VTX00387	ASV341	106	0.000106889319135	1.67%
d__Eukaryota	k__Fungi	p__Glomeromycota	c__Glomeromycetes	o__Glomerales	f__Glomeraceae	g__unclassified_f__Glomeraceae	s__unclassified_f__Glomeraceae	ASV670	199	0.000200669570829	1.67%
d__Eukaryota	k__Fungi	p__Glomeromycota	c__Glomeromycetes	o__Glomerales	f__Glomeraceae	g__unclassified_f__Glomeraceae	s__unclassified_f__Glomeraceae	ASV732	162	0.000163359148112	1.67%
d__Eukaryota	k__Fungi	p__Glomeromycota	c__Glomeromycetes	o__Glomerales	f__Glomeraceae	g__Glomus	s__sp._VTX00387	ASV226	273	0.000275290416263	2.5%
d__Eukaryota	k__Fungi	p__Glomeromycota	c__Glomeromycetes	o__Glomerales	f__Glomeraceae	g__Sclerocystis	s__sinuosa	ASV382	356	0.000358986769926	2.5%
d__Eukaryota	k__Fungi	p__Glomeromycota	c__Glomeromycetes	o__Glomerales	f__Glomeraceae	g__Sclerocystis	s__sinuosa	ASV350	171	0.000172434656341	0.83%
d__Eukaryota	k__Fungi	p__Glomeromycota	c__Glomeromycetes	o__Glomerales	f__Glomeraceae	g__Glomus	s__sp._VTX00387	ASV461	317	0.000319659567602	2.5%
d__Eukaryota	k__Fungi	p__Glomeromycota	c__Glomeromycetes	o__Glomerales	f__Glomeraceae	g__Glomus	s__sp._VTX00387	ASV363	88	8.87383026783E-5	0.83%
d__Eukaryota	k__Fungi	p__Glomeromycota	c__Glomeromycetes	o__Glomerales	f__Glomeraceae	g__Glomus	s__sp._VTX00387	ASV271	305	0.000307558889965	1.67%
d__Eukaryota	k__Fungi	p__Glomeromycota	c__Glomeromycetes	o__Glomerales	f__Claroideoglomeraceae	g__Claroideoglomus	s__sp._VTX00358	ASV198	401	0.000404364311068	2.5%
d__Eukaryota	k__Fungi	p__Glomeromycota	c__Glomeromycetes	o__Glomerales	f__Glomeraceae	g__Sclerocystis	s__sinuosa	ASV232	307	0.000309575669571	5%
d__Eukaryota	k__Fungi	p__Glomeromycota	c__Glomeromycetes	o__Glomerales	f__Glomeraceae	g__Glomus	s__sp._VTX00400	ASV79	182	0.000183526944176	2.5%
d__Eukaryota	k__Fungi	p__Glomeromycota	c__Glomeromycetes	o__Glomerales	f__Glomeraceae	g__unclassified_f__Glomeraceae	s__unclassified_f__Glomeraceae	ASV66	146	0.000147224911262	2.5%
d__Eukaryota	k__Fungi	p__Glomeromycota	c__Glomeromycetes	o__Glomerales	f__Glomeraceae	g__Glomus	s__unclassified_g__Glomus	ASV250	387	0.000390246853824	2.5%
d__Eukaryota	k__Fungi	p__Glomeromycota	c__Glomeromycetes	o__Glomerales	f__Glomeraceae	g__Glomus	s__unclassified_g__Glomus	ASV224	159	0.000160333978703	1.67%
d__Eukaryota	k__Fungi	p__Glomeromycota	c__Glomeromycetes	o__Glomerales	f__Glomeraceae	g__Glomus	s__sp._VTX00387	ASV253	103	0.000103864149726	0.83%
d__Eukaryota	k__Fungi	p__Glomeromycota	c__Glomeromycetes	o__Glomerales	f__Glomeraceae	g__unclassified_f__Glomeraceae	s__unclassified_f__Glomeraceae	ASV325	101	0.000101847370119	1.67%
d__Eukaryota	k__Fungi	p__Glomeromycota	c__Glomeromycetes	o__Glomerales	f__Glomeraceae	g__Sclerocystis	s__sinuosa	ASV165	254	0.000256131010003	8.33%
d__Eukaryota	k__Fungi	p__Glomeromycota	c__Glomeromycetes	o__Glomerales	f__Glomeraceae	g__unclassified_f__Glomeraceae	s__unclassified_f__Glomeraceae	ASV561	274	0.000276298806066	2.5%
d__Eukaryota	k__Fungi	p__Glomeromycota	c__Glomeromycetes	o__Glomerales	f__Glomeraceae	g__Sclerocystis	s__sinuosa	ASV353	206	0.000207728299451	4.17%
d__Eukaryota	k__Fungi	p__Glomeromycota	c__Glomeromycetes	o__Glomerales	f__Glomeraceae	g__Glomus	s__unclassified_g__Glomus	ASV254	99	9.98305905131E-5	0.83%
d__Eukaryota	k__Fungi	p__Glomeromycota	c__Glomeromycetes	o__Glomerales	f__Glomeraceae	g__Glomus	s__sp._VTX00387	ASV402	304	0.000306550500161	2.5%
d__Eukaryota	k__Fungi	p__Glomeromycota	c__Glomeromycetes	o__Glomerales	f__Glomeraceae	g__Glomus	s__sp._VTX00387	ASV70	208	0.000209745079058	6.67%
d__Eukaryota	k__Fungi	p__Glomeromycota	c__Glomeromycetes	o__Glomerales	f__Glomeraceae	g__unclassified_f__Glomeraceae	s__unclassified_f__Glomeraceae	ASV377	254	0.000256131010003	1.67%
d__Eukaryota	k__Fungi	p__Glomeromycota	c__Glomeromycetes	o__Glomerales	f__Glomeraceae	g__Glomus	s__sp._VTX00400	ASV73	174	0.00017545982575	3.33%
d__Eukaryota	k__Fungi	p__Glomeromycota	c__Glomeromycetes	o__Glomerales	f__Glomeraceae	g__Glomus	s__sp._VTX00387	ASV56	93	9.37802516941E-5	1.67%
d__Eukaryota	k__Fungi	p__Glomeromycota	c__Glomeromycetes	o__Glomerales	f__Glomeraceae	g__Glomus	s__sp._VTX00387	ASV237	287	0.000289407873508	3.33%
d__Eukaryota	k__Fungi	p__Glomeromycota	c__Glomeromycetes	o__Glomerales	f__Glomeraceae	g__Glomus	s__sp._VTX00387	ASV621	174	0.00017545982575	0.83%
d__Eukaryota	k__Fungi	p__Glomeromycota	c__Glomeromycetes	o__Glomerales	f__Glomeraceae	g__Sclerocystis	s__sinuosa	ASV138	274	0.000276298806066	5%
d__Eukaryota	k__Fungi	p__Glomeromycota	c__Glomeromycetes	o__Glomerales	f__Glomeraceae	g__Glomus	s__unclassified_g__Glomus	ASV442	216	0.000217812197483	1.67%
d__Eukaryota	k__Fungi	p__Glomeromycota	c__Glomeromycetes	o__Glomerales	f__Glomeraceae	g__unclassified_f__Glomeraceae	s__unclassified_f__Glomeraceae	ASV576	317	0.000319659567602	1.67%
d__Eukaryota	k__Fungi	p__Glomeromycota	c__Glomeromycetes	o__Glomerales	f__Glomeraceae	g__Glomus	s__unclassified_g__Glomus	ASV173	273	0.000275290416263	3.33%
d__Eukaryota	k__Fungi	p__Glomeromycota	c__Glomeromycetes	o__Glomerales	f__Glomeraceae	g__Glomus	s__sp._VTX00387	ASV227	143	0.000144199741852	1.67%
d__Eukaryota	k__Fungi	p__Glomeromycota	c__Glomeromycetes	o__Glomerales	f__Glomeraceae	g__Sclerocystis	s__sinuosa	ASV638	112	0.000112939657954	0.83%
d__Eukaryota	k__Fungi	p__Glomeromycota	c__Glomeromycetes	o__Glomerales	f__Glomeraceae	g__unclassified_f__Glomeraceae	s__unclassified_f__Glomeraceae	ASV106	174	0.00017545982575	1.67%
d__Eukaryota	k__Fungi	p__Glomeromycota	c__Glomeromycetes	o__Glomerales	f__Glomeraceae	g__unclassified_f__Glomeraceae	s__unclassified_f__Glomeraceae	ASV763	310	0.00031260083898	0.83%
d__Eukaryota	k__Fungi	p__Glomeromycota	c__Glomeromycetes	o__Glomerales	f__Glomeraceae	g__unclassified_f__Glomeraceae	s__unclassified_f__Glomeraceae	ASV555	150	0.000151258470474	1.67%
d__Eukaryota	k__Fungi	p__Glomeromycota	c__Glomeromycetes	o__Glomerales	f__Glomeraceae	g__Glomus	s__sp._VTX00387	ASV511	110	0.000110922878348	0.83%
d__Eukaryota	k__Fungi	p__Glomeromycota	c__Glomeromycetes	o__Glomerales	f__Glomeraceae	g__unclassified_f__Glomeraceae	s__unclassified_f__Glomeraceae	ASV424	270	0.000272265246854	1.67%
d__Eukaryota	k__Fungi	p__Glomeromycota	c__Glomeromycetes	o__Glomerales	f__Glomeraceae	g__Glomus	s__sp._VTX00387	ASV375	179	0.000180501774766	1.67%
d__Eukaryota	k__Fungi	p__Glomeromycota	c__Glomeromycetes	o__Glomerales	f__Glomeraceae	g__unclassified_f__Glomeraceae	s__unclassified_f__Glomeraceae	ASV69	120	0.000121006776379	2.5%
d__Eukaryota	k__Fungi	p__Glomeromycota	c__Glomeromycetes	o__Glomerales	f__Glomeraceae	g__unclassified_f__Glomeraceae	s__unclassified_f__Glomeraceae	ASV673	142	0.000143191352049	1.67%
d__Eukaryota	k__Fungi	p__Glomeromycota	c__Glomeromycetes	o__Glomerales	f__Glomeraceae	g__Glomus	s__unclassified_g__Glomus	ASV168	244	0.000246047111972	2.5%
d__Eukaryota	k__Fungi	p__Glomeromycota	c__Glomeromycetes	o__Glomerales	f__Glomeraceae	g__Glomus	s__sp._VTX00387	ASV230	148	0.000149241690868	3.33%
d__Eukaryota	k__Fungi	p__Glomeromycota	c__Glomeromycetes	o__Glomerales	f__Glomeraceae	g__unclassified_f__Glomeraceae	s__unclassified_f__Glomeraceae	ASV336	67	6.75621168119E-5	0.83%
d__Eukaryota	k__Fungi	p__Glomeromycota	c__Glomeromycetes	o__Glomerales	f__Glomeraceae	g__Glomus	s__sp._VTX00400	ASV494	73	7.36124556308E-5	1.67%
d__Eukaryota	k__Fungi	p__Glomeromycota	c__Glomeromycetes	o__Glomerales	f__Glomeraceae	g__Glomus	s__unclassified_g__Glomus	ASV179	126	0.000127057115198	1.67%
d__Eukaryota	k__Fungi	p__Glomeromycota	c__Glomeromycetes	o__Glomerales	f__Glomeraceae	g__unclassified_f__Glomeraceae	s__unclassified_f__Glomeraceae	ASV279	139	0.00014016618264	1.67%
d__Eukaryota	k__Fungi	p__Glomeromycota	c__Glomeromycetes	o__Glomerales	f__Glomeraceae	g__Glomus	s__sp._VTX00387	ASV400	218	0.000219828977089	2.5%
d__Eukaryota	k__Fungi	p__Glomeromycota	c__Glomeromycetes	o__Glomerales	f__Glomeraceae	g__Glomus	s__sp._VTX00387	ASV413	221	0.000222854146499	2.5%
d__Eukaryota	k__Fungi	p__Glomeromycota	c__Glomeromycetes	o__Glomerales	f__Glomeraceae	g__Glomus	s__sp._VTX00387	ASV616	244	0.000246047111972	0.83%
d__Eukaryota	k__Fungi	p__Glomeromycota	c__Glomeromycetes	o__Glomerales	f__Glomeraceae	g__Glomus	s__sp._VTX00387	ASV315	163	0.000164367537915	1.67%
d__Eukaryota	k__Fungi	p__Glomeromycota	c__Glomeromycetes	o__Glomerales	f__Glomeraceae	g__unclassified_f__Glomeraceae	s__unclassified_f__Glomeraceae	ASV384	273	0.000275290416263	0.83%
d__Eukaryota	k__Fungi	p__Glomeromycota	c__Glomeromycetes	o__Glomerales	f__Glomeraceae	g__Glomus	s__sp._VTX00387	ASV591	114	0.000114956437561	1.67%
d__Eukaryota	k__Fungi	p__Glomeromycota	c__Glomeromycetes	o__Glomerales	f__Glomeraceae	g__Sclerocystis	s__sinuosa	ASV487	196	0.00019764440142	1.67%
d__Eukaryota	k__Fungi	p__Glomeromycota	c__Glomeromycetes	o__Glomerales	f__Glomeraceae	g__Glomus	s__sp._VTX00387	ASV364	65	6.55453372056E-5	0.83%
d__Eukaryota	k__Fungi	p__Glomeromycota	c__Glomeromycetes	o__Glomerales	f__Claroideoglomeraceae	g__Claroideoglomus	s__sp._VTX00358	ASV314	102	0.000102855759923	0.83%
d__Eukaryota	k__Fungi	p__Glomeromycota	c__Glomeromycetes	o__Glomerales	f__Glomeraceae	g__unclassified_f__Glomeraceae	s__unclassified_f__Glomeraceae	ASV351	92	9.27718618909E-5	2.5%
d__Eukaryota	k__Fungi	p__Glomeromycota	c__Glomeromycetes	o__Glomerales	f__Glomeraceae	g__Glomus	s__sp._VTX00387	ASV534	201	0.000202686350436	2.5%
d__Eukaryota	k__Fungi	p__Glomeromycota	c__Glomeromycetes	o__Glomerales	f__Glomeraceae	g__Glomus	s__sp._VTX00387	ASV744	64	6.45369474024E-5	0.83%
d__Eukaryota	k__Fungi	p__Glomeromycota	c__Glomeromycetes	o__Glomerales	f__Glomeraceae	g__Glomus	s__sp._VTX00387	ASV365	48	4.84027105518E-5	0.83%
d__Eukaryota	k__Fungi	p__Glomeromycota	c__Glomeromycetes	o__Glomerales	f__Glomeraceae	g__Sclerocystis	s__sinuosa	ASV513	118	0.000118989996773	2.5%
d__Eukaryota	k__Fungi	p__Glomeromycota	c__Glomeromycetes	o__Glomerales	f__Glomeraceae	g__Sclerocystis	s__sinuosa	ASV145	172	0.000173443046144	3.33%
d__Eukaryota	k__Fungi	p__Glomeromycota	c__Glomeromycetes	o__Glomerales	f__Glomeraceae	g__Glomus	s__sp._VTX00387	ASV366	59	5.94949983866E-5	0.83%
d__Eukaryota	k__Fungi	p__Glomeromycota	c__Glomeromycetes	o__Glomerales	f__Glomeraceae	g__unclassified_f__Glomeraceae	s__unclassified_f__Glomeraceae	ASV292	50	5.04194901581E-5	2.5%
d__Eukaryota	k__Fungi	p__Glomeromycota	c__Glomeromycetes	o__Glomerales	f__Glomeraceae	g__Sclerocystis	s__sinuosa	ASV190	70	7.05872862214E-5	3.33%
d__Eukaryota	k__Fungi	p__Glomeromycota	c__Glomeromycetes	o__Glomerales	f__Glomeraceae	g__Glomus	s__sp._VTX00387	ASV29	204	0.000205711519845	0.83%
d__Eukaryota	k__Fungi	p__Glomeromycota	c__Glomeromycetes	o__Glomerales	f__Glomeraceae	g__Glomus	s__sp._VTX00387	ASV393	118	0.000118989996773	2.5%
d__Eukaryota	k__Fungi	p__Glomeromycota	c__Glomeromycetes	o__Glomerales	f__Glomeraceae	g__Sclerocystis	s__sinuosa	ASV613	183	0.000184535333979	2.5%
d__Eukaryota	k__Fungi	p__Glomeromycota	c__Glomeromycetes	o__Glomerales	f__Glomeraceae	g__Sclerocystis	s__sinuosa	ASV338	38	3.83188125202E-5	0.83%
d__Eukaryota	k__Fungi	p__Glomeromycota	c__Glomeromycetes	o__Glomerales	f__Glomeraceae	g__Glomus	s__unclassified_g__Glomus	ASV512	59	5.94949983866E-5	0.83%
d__Eukaryota	k__Fungi	p__Glomeromycota	c__Glomeromycetes	o__Glomerales	f__Glomeraceae	g__Glomus	s__sp._VTX00387	ASV669	95	9.57970313004E-5	0.83%
d__Eukaryota	k__Fungi	p__Glomeromycota	c__Glomeromycetes	o__Glomerales	f__Glomeraceae	g__Sclerocystis	s__sinuosa	ASV420	133	0.000134115843821	3.33%
d__Eukaryota	k__Fungi	p__Glomeromycota	c__Glomeromycetes	o__Glomerales	f__Glomeraceae	g__Glomus	s__sp._VTX00387	ASV255	47	4.73943207486E-5	0.83%
d__Eukaryota	k__Fungi	p__Glomeromycota	c__Glomeromycetes	o__Glomerales	f__Glomeraceae	g__unclassified_f__Glomeraceae	s__unclassified_f__Glomeraceae	ASV76	86	8.6721523072E-5	2.5%
d__Eukaryota	k__Fungi	p__Glomeromycota	c__Glomeromycetes	o__Glomerales	f__Glomeraceae	g__unclassified_f__Glomeraceae	s__unclassified_f__Glomeraceae	ASV385	200	0.000201677960632	2.5%
d__Eukaryota	k__Fungi	p__Glomeromycota	c__Glomeromycetes	o__Glomerales	f__Glomeraceae	g__Sclerocystis	s__sinuosa	ASV639	78	7.86544046467E-5	0.83%
d__Eukaryota	k__Fungi	p__Glomeromycota	c__Glomeromycetes	o__Glomerales	f__Glomeraceae	g__Glomus	s__sp._VTX00387	ASV474	40	4.03355921265E-5	0.83%
d__Eukaryota	k__Fungi	p__Glomeromycota	c__Glomeromycetes	o__Glomerales	f__Glomeraceae	g__unclassified_f__Glomeraceae	s__unclassified_f__Glomeraceae	ASV411	51	5.14278799613E-5	0.83%
d__Eukaryota	k__Fungi	p__Glomeromycota	c__Glomeromycetes	o__Glomerales	f__Glomeraceae	g__Sclerocystis	s__sinuosa	ASV483	179	0.000180501774766	1.67%
d__Eukaryota	k__Fungi	p__Glomeromycota	c__Glomeromycetes	o__Glomerales	f__Glomeraceae	g__Glomus	s__unclassified_g__Glomus	ASV674	78	7.86544046467E-5	1.67%
d__Eukaryota	k__Fungi	p__Glomeromycota	c__Glomeromycetes	o__Glomerales	f__Glomeraceae	g__Glomus	s__unclassified_g__Glomus	ASV261	84	8.47047434656E-5	0.83%
d__Eukaryota	k__Fungi	p__Glomeromycota	c__Glomeromycetes	o__Glomerales	f__Glomeraceae	g__unclassified_f__Glomeraceae	s__unclassified_f__Glomeraceae	ASV412	47	4.73943207486E-5	0.83%
d__Eukaryota	k__Fungi	p__Glomeromycota	c__Glomeromycetes	o__Glomerales	f__Glomeraceae	g__Glomus	s__unclassified_g__Glomus	ASV495	50	5.04194901581E-5	0.83%
d__Eukaryota	k__Fungi	p__Glomeromycota	c__Glomeromycetes	o__Glomerales	f__Glomeraceae	g__Sclerocystis	s__sinuosa	ASV444	36	3.63020329138E-5	1.67%
d__Eukaryota	k__Fungi	p__Glomeromycota	c__Glomeromycetes	o__Glomerales	f__Glomeraceae	g__Glomus	s__sp._VTX00387	ASV60	44	4.43691513391E-5	0.83%
d__Eukaryota	k__Fungi	p__Glomeromycota	c__Glomeromycetes	o__Glomerales	f__Glomeraceae	g__Glomus	s__sp._VTX00400	ASV612	147	0.000148233301065	0.83%
d__Eukaryota	k__Fungi	p__Glomeromycota	c__Glomeromycetes	o__Glomerales	f__Glomeraceae	g__Glomus	s__sp._VTX00387	ASV443	28	2.82349144885E-5	0.83%
d__Eukaryota	k__Fungi	p__Glomeromycota	c__Glomeromycetes	o__Glomerales	f__Glomeraceae	g__Glomus	s__sp._VTX00387	ASV459	58	5.84866085834E-5	0.83%
d__Eukaryota	k__Fungi	p__Glomeromycota	c__Glomeromycetes	o__Glomerales	f__Glomeraceae	g__Glomus	s__sp._VTX00400	ASV579	55	5.54614391739E-5	0.83%
d__Eukaryota	k__Fungi	p__Glomeromycota	c__Glomeromycetes	o__Glomerales	f__Claroideoglomeraceae	g__Claroideoglomus	s__sp._VTX00358	ASV727	169	0.000170417876734	0.83%
d__Eukaryota	k__Fungi	p__Glomeromycota	c__Glomeromycetes	o__Glomerales	f__Glomeraceae	g__unclassified_f__Glomeraceae	s__unclassified_f__Glomeraceae	ASV166	82	8.26879638593E-5	5.83%
d__Eukaryota	k__Fungi	p__Glomeromycota	c__Glomeromycetes	o__Glomerales	f__Glomeraceae	g__unclassified_f__Glomeraceae	s__unclassified_f__Glomeraceae	ASV689	46	4.63859309455E-5	0.83%
d__Eukaryota	k__Fungi	p__Glomeromycota	c__Glomeromycetes	o__Glomerales	f__Glomeraceae	g__Glomus	s__sp._VTX00387	ASV146	95	9.57970313004E-5	2.5%
d__Eukaryota	k__Fungi	p__Glomeromycota	c__Glomeromycetes	o__Glomerales	f__Glomeraceae	g__Glomus	s__sp._VTX00387	ASV267	73	7.36124556308E-5	1.67%
d__Eukaryota	k__Fungi	p__Glomeromycota	c__Glomeromycetes	o__Glomerales	f__Glomeraceae	g__Glomus	s__sp._VTX00387	ASV225	74	7.4620845434E-5	0.83%
d__Eukaryota	k__Fungi	p__Glomeromycota	c__Glomeromycetes	o__Glomerales	f__Glomeraceae	g__Sclerocystis	s__sinuosa	ASV151	116	0.000116973217167	2.5%
d__Eukaryota	k__Fungi	p__Glomeromycota	c__Glomeromycetes	o__Glomerales	f__Glomeraceae	g__unclassified_f__Glomeraceae	s__unclassified_f__Glomeraceae	ASV320	71	7.15956760245E-5	1.67%
d__Eukaryota	k__Fungi	p__Glomeromycota	c__Glomeromycetes	o__Glomerales	f__Glomeraceae	g__Glomus	s__sp._VTX00387	ASV399	148	0.000149241690868	0.83%
d__Eukaryota	k__Fungi	p__Glomeromycota	c__Glomeromycetes	o__Glomerales	f__Glomeraceae	g__Glomus	s__sp._VTX00400	ASV496	36	3.63020329138E-5	0.83%
d__Eukaryota	k__Fungi	p__Glomeromycota	c__Glomeromycetes	o__Glomerales	f__Glomeraceae	g__Glomus	s__sp._VTX00400	ASV602	162	0.000163359148112	0.83%
d__Eukaryota	k__Fungi	p__Glomeromycota	c__Glomeromycetes	o__Glomerales	f__Glomeraceae	g__Glomus	s__sp._VTX00387	ASV653	60	6.05033881897E-5	0.83%
d__Eukaryota	k__Fungi	p__Glomeromycota	c__Glomeromycetes	o__Glomerales	f__Glomeraceae	g__Glomus	s__sp._VTX00387	ASV62	38	3.83188125202E-5	0.83%
d__Eukaryota	k__Fungi	p__Glomeromycota	c__Glomeromycetes	o__Glomerales	f__Glomeraceae	g__Glomus	s__sp._VTX00387	ASV460	60	6.05033881897E-5	0.83%
d__Eukaryota	k__Fungi	p__Glomeromycota	c__Glomeromycetes	o__Glomerales	f__Glomeraceae	g__Glomus	s__sp._VTX00400	ASV30	162	0.000163359148112	0.83%
d__Eukaryota	k__Fungi	p__Glomeromycota	c__Glomeromycetes	o__Glomerales	f__Glomeraceae	g__unclassified_f__Glomeraceae	s__unclassified_f__Glomeraceae	ASV527	69	6.95788964182E-5	1.67%
d__Eukaryota	k__Fungi	p__Glomeromycota	c__Glomeromycetes	o__Glomerales	f__Glomeraceae	g__Glomus	s__sp._VTX00387	ASV354	72	7.26040658277E-5	1.67%
d__Eukaryota	k__Fungi	p__Glomeromycota	c__Glomeromycetes	o__Glomerales	f__Glomeraceae	g__Glomus	s__sp._VTX00387	ASV617	132	0.000133107454017	0.83%
d__Eukaryota	k__Fungi	p__Glomeromycota	c__Glomeromycetes	o__Glomerales	f__Glomeraceae	g__Glomus	s__sp._VTX00387	ASV63	31	3.1260083898E-5	0.83%
d__Eukaryota	k__Fungi	p__Glomeromycota	c__Glomeromycetes	o__Glomerales	f__Glomeraceae	g__Glomus	s__sp._VTX00400	ASV580	35	3.52936431107E-5	0.83%
d__Eukaryota	k__Fungi	p__Glomeromycota	c__Glomeromycetes	o__Glomerales	f__Glomeraceae	g__Glomus	s__sp._VTX00387	ASV497	29	2.92433042917E-5	0.83%
d__Eukaryota	k__Fungi	p__Glomeromycota	c__Glomeromycetes	o__Glomerales	f__Glomeraceae	g__Glomus	s__unclassified_g__Glomus	ASV181	63	6.35285575992E-5	1.67%
d__Eukaryota	k__Fungi	p__Glomeromycota	c__Glomeromycetes	o__Glomerales	f__Glomeraceae	g__unclassified_f__Glomeraceae	s__unclassified_f__Glomeraceae	ASV205	49	4.9411100355E-5	1.67%
d__Eukaryota	k__Fungi	p__Glomeromycota	c__Glomeromycetes	o__Glomerales	f__Glomeraceae	g__Glomus	s__unclassified_g__Glomus	ASV654	55	5.54614391739E-5	0.83%
d__Eukaryota	k__Fungi	p__Glomeromycota	c__Glomeromycetes	o__Glomerales	f__Glomeraceae	g__Glomus	s__sp._VTX00400	ASV340	41	4.13439819297E-5	0.83%
d__Eukaryota	k__Fungi	p__Glomeromycota	c__Glomeromycetes	o__Glomerales	f__Glomeraceae	g__Glomus	s__sp._VTX00387	ASV379	80	8.0671184253E-5	0.83%
d__Eukaryota	k__Fungi	p__Glomeromycota	c__Glomeromycetes	o__Glomerales	f__Glomeraceae	g__Glomus	s__sp._VTX00387	ASV558	78	7.86544046467E-5	1.67%
d__Eukaryota	k__Fungi	p__Glomeromycota	c__Glomeromycetes	o__Glomerales	f__Glomeraceae	g__Sclerocystis	s__sinuosa	ASV535	109	0.000109914488545	3.33%
d__Eukaryota	k__Fungi	p__Glomeromycota	c__Glomeromycetes	o__Glomerales	f__Glomeraceae	g__Glomus	s__sp._VTX00387	ASV690	25	2.52097450791E-5	0.83%
d__Eukaryota	k__Fungi	p__Glomeromycota	c__Glomeromycetes	o__Glomerales	f__Glomeraceae	g__Glomus	s__unclassified_g__Glomus	ASV644	36	3.63020329138E-5	0.83%
d__Eukaryota	k__Fungi	p__Glomeromycota	c__Glomeromycetes	o__Glomerales	f__Glomeraceae	g__Glomus	s__sp._VTX00400	ASV249	130	0.000131090674411	1.67%
d__Eukaryota	k__Fungi	p__Glomeromycota	c__Glomeromycetes	o__Glomerales	f__Glomeraceae	g__Glomus	s__sp._VTX00400	ASV703	57	5.74782187803E-5	0.83%
d__Eukaryota	k__Fungi	p__Glomeromycota	c__Glomeromycetes	o__Glomerales	f__Glomeraceae	g__Glomus	s__sp._VTX00387	ASV64	34	3.42852533075E-5	0.83%
d__Eukaryota	k__Fungi	p__Glomeromycota	c__Glomeromycetes	o__Glomerales	f__Glomeraceae	g__Sclerocystis	s__sinuosa	ASV553	72	7.26040658277E-5	0.83%
d__Eukaryota	k__Fungi	p__Glomeromycota	c__Glomeromycetes	o__Glomerales	f__Glomeraceae	g__Glomus	s__unclassified_g__Glomus	ASV187	101	0.000101847370119	2.5%
d__Eukaryota	k__Fungi	p__Glomeromycota	c__Glomeromycetes	o__Glomerales	f__Glomeraceae	g__Glomus	s__unclassified_g__Glomus	ASV256	36	3.63020329138E-5	0.83%
d__Eukaryota	k__Fungi	p__Glomeromycota	c__Glomeromycetes	o__Glomerales	f__Glomeraceae	g__Glomus	s__sp._VTX00387	ASV380	84	8.47047434656E-5	1.67%
d__Eukaryota	k__Fungi	p__Glomeromycota	c__Glomeromycetes	o__Glomerales	f__Glomeraceae	g__Glomus	s__unclassified_g__Glomus	ASV624	118	0.000118989996773	0.83%
d__Eukaryota	k__Fungi	p__Glomeromycota	c__Glomeromycetes	o__Glomerales	f__Glomeraceae	g__Glomus	s__sp._VTX00387	ASV618	115	0.000115964827364	0.83%
d__Eukaryota	k__Fungi	p__Glomeromycota	c__Glomeromycetes	o__Glomerales	f__Glomeraceae	g__Glomus	s__sp._VTX00387	ASV67	30	3.02516940949E-5	0.83%
d__Eukaryota	k__Fungi	p__Glomeromycota	c__Glomeromycetes	o__Glomerales	f__Glomeraceae	g__Glomus	s__unclassified_g__Glomus	ASV180	42	4.23523717328E-5	0.83%
d__Eukaryota	k__Fungi	p__Glomeromycota	c__Glomeromycetes	o__Glomerales	f__Glomeraceae	g__Glomus	s__sp._VTX00387	ASV367	27	2.72265246854E-5	0.83%
d__Eukaryota	k__Fungi	p__Glomeromycota	c__Glomeromycetes	o__Glomerales	f__Glomeraceae	g__Glomus	s__sp._VTX00387	ASV464	76	7.66376250403E-5	1.67%
d__Eukaryota	k__Fungi	p__Glomeromycota	c__Glomeromycetes	o__Glomerales	f__Glomeraceae	g__unclassified_f__Glomeraceae	s__unclassified_f__Glomeraceae	ASV326	48	4.84027105518E-5	1.67%
d__Eukaryota	k__Fungi	p__Glomeromycota	c__Glomeromycetes	o__Glomerales	f__Glomeraceae	g__unclassified_f__Glomeraceae	s__unclassified_f__Glomeraceae	ASV733	56	5.64698289771E-5	0.83%
d__Eukaryota	k__Fungi	p__Glomeromycota	c__Glomeromycetes	o__Glomerales	f__Glomeraceae	g__Glomus	s__sp._VTX00400	ASV387	119	0.000119998386576	1.67%
d__Eukaryota	k__Fungi	p__Glomeromycota	c__Glomeromycetes	o__Glomerales	f__unclassified_o__Glomerales	g__unclassified_o__Glomerales	s__unclassified_o__Glomerales	ASV264	53	5.34446595676E-5	1.67%
d__Eukaryota	k__Fungi	p__Glomeromycota	c__Glomeromycetes	o__Glomerales	f__Glomeraceae	g__unclassified_f__Glomeraceae	s__unclassified_f__Glomeraceae	ASV25	80	8.0671184253E-5	5%
d__Eukaryota	k__Fungi	p__Glomeromycota	c__Glomeromycetes	o__Glomerales	f__Glomeraceae	g__Glomus	s__unclassified_g__Glomus	ASV316	46	4.63859309455E-5	0.83%
d__Eukaryota	k__Fungi	p__Glomeromycota	c__Glomeromycetes	o__Glomerales	f__Glomeraceae	g__Glomus	s__sp._VTX00387	ASV663	157	0.000158317199096	0.83%
d__Eukaryota	k__Fungi	p__Glomeromycota	c__Glomeromycetes	o__Glomerales	f__Glomeraceae	g__unclassified_f__Glomeraceae	s__unclassified_f__Glomeraceae	ASV430	56	5.64698289771E-5	0.83%
d__Eukaryota	k__Fungi	p__Glomeromycota	c__Glomeromycetes	o__Glomerales	f__Glomeraceae	g__Glomus	s__sp._VTX00387	ASV352	56	5.64698289771E-5	1.67%
d__Eukaryota	k__Fungi	p__Glomeromycota	c__Glomeromycetes	o__Glomerales	f__Glomeraceae	g__unclassified_f__Glomeraceae	s__unclassified_f__Glomeraceae	ASV342	28	2.82349144885E-5	0.83%
d__Eukaryota	k__Fungi	p__Glomeromycota	c__Glomeromycetes	o__Glomerales	f__Glomeraceae	g__unclassified_f__Glomeraceae	s__unclassified_f__Glomeraceae	ASV676	60	6.05033881897E-5	1.67%
d__Eukaryota	k__Fungi	p__Glomeromycota	c__Glomeromycetes	o__Glomerales	f__Glomeraceae	g__Glomus	s__sp._VTX00400	ASV734	50	5.04194901581E-5	0.83%
d__Eukaryota	k__Fungi	p__Glomeromycota	c__Glomeromycetes	o__Glomerales	f__Glomeraceae	g__Glomus	s__sp._VTX00387	ASV462	49	4.9411100355E-5	0.83%
d__Eukaryota	k__Fungi	p__Glomeromycota	c__Glomeromycetes	o__Glomerales	f__Glomeraceae	g__Glomus	s__sp._VTX00387	ASV77	90	9.07550822846E-5	1.67%
d__Eukaryota	k__Fungi	p__Glomeromycota	c__Glomeromycetes	o__Glomerales	f__Glomeraceae	g__Glomus	s__sp._VTX00387	ASV486	77	7.76460148435E-5	1.67%
d__Eukaryota	k__Fungi	p__Glomeromycota	c__Glomeromycetes	o__Glomerales	f__Glomeraceae	g__unclassified_f__Glomeraceae	s__unclassified_f__Glomeraceae	ASV581	31	3.1260083898E-5	0.83%
d__Eukaryota	k__Fungi	p__Glomeromycota	c__Glomeromycetes	o__Glomerales	f__Glomeraceae	g__Glomus	s__sp._VTX00387	ASV755	49	4.9411100355E-5	0.83%
d__Eukaryota	k__Fungi	p__Glomeromycota	c__Glomeromycetes	o__Glomerales	f__Glomeraceae	g__Glomus	s__sp._VTX00400	ASV318	42	4.23523717328E-5	0.83%
d__Eukaryota	k__Fungi	p__Glomeromycota	c__Glomeromycetes	o__Glomerales	f__Glomeraceae	g__unclassified_f__Glomeraceae	s__unclassified_f__Glomeraceae	ASV18	40	4.03355921265E-5	1.67%
d__Eukaryota	k__Fungi	p__Glomeromycota	c__Glomeromycetes	o__Glomerales	f__Glomeraceae	g__Glomus	s__sp._VTX00387	ASV368	26	2.62181348822E-5	0.83%
d__Eukaryota	k__Fungi	p__Glomeromycota	c__Glomeromycetes	o__Glomerales	f__Glomeraceae	g__unclassified_f__Glomeraceae	s__unclassified_f__Glomeraceae	ASV158	56	5.64698289771E-5	7.5%
d__Eukaryota	k__Fungi	p__Glomeromycota	c__Glomeromycetes	o__Glomerales	f__Glomeraceae	g__Glomus	s__sp._VTX00387	ASV740	43	4.3360761536E-5	0.83%
d__Eukaryota	k__Fungi	p__Glomeromycota	c__Glomeromycetes	o__Glomerales	f__Glomeraceae	g__Glomus	s__sp._VTX00387	ASV238	91	9.17634720878E-5	0.83%
d__Eukaryota	k__Fungi	p__Glomeromycota	c__Glomeromycetes	o__Glomerales	f__Glomeraceae	g__Sclerocystis	s__sinuosa	ASV46	95	9.57970313004E-5	1.67%
d__Eukaryota	k__Fungi	p__Glomeromycota	c__Glomeromycetes	o__Glomerales	f__Glomeraceae	g__Glomus	s__unclassified_g__Glomus	ASV96	102	0.000102855759923	0.83%
d__Eukaryota	k__Fungi	p__Glomeromycota	c__Glomeromycetes	o__Glomerales	f__Glomeraceae	g__unclassified_f__Glomeraceae	s__unclassified_f__Glomeraceae	ASV228	51	5.14278799613E-5	0.83%
d__Eukaryota	k__Fungi	p__Glomeromycota	c__Glomeromycetes	o__Glomerales	f__Glomeraceae	g__Glomus	s__sp._VTX00387	ASV671	35	3.52936431107E-5	0.83%
d__Eukaryota	k__Fungi	p__Glomeromycota	c__Glomeromycetes	o__Glomerales	f__Glomeraceae	g__Glomus	s__unclassified_g__Glomus	ASV685	95	9.57970313004E-5	0.83%
d__Eukaryota	k__Fungi	p__Glomeromycota	c__Glomeromycetes	o__Glomerales	f__Glomeraceae	g__Glomus	s__sp._VTX00400	ASV244	23	2.31929654727E-5	0.83%
d__Eukaryota	k__Fungi	p__Glomeromycota	c__Glomeromycetes	o__Glomerales	f__Glomeraceae	g__Glomus	s__unclassified_g__Glomus	ASV556	59	5.94949983866E-5	0.83%
d__Eukaryota	k__Fungi	p__Glomeromycota	c__Glomeromycetes	o__Glomerales	f__Glomeraceae	g__Glomus	s__sp._VTX00387	ASV463	46	4.63859309455E-5	0.83%
d__Eukaryota	k__Fungi	p__Glomeromycota	c__Glomeromycetes	o__Glomerales	f__Glomeraceae	g__Glomus	s__unclassified_g__Glomus	ASV645	28	2.82349144885E-5	0.83%
d__Eukaryota	k__Fungi	p__Glomeromycota	c__Glomeromycetes	o__Glomerales	f__Glomeraceae	g__Glomus	s__sp._VTX00400	ASV481	94	9.47886414973E-5	0.83%
d__Eukaryota	k__Fungi	p__Glomeromycota	c__Glomeromycetes	o__Glomerales	f__Glomeraceae	g__Glomus	s__sp._VTX00387	ASV68	20	2.01677960632E-5	0.83%
d__Eukaryota	k__Fungi	p__Glomeromycota	c__Glomeromycetes	o__Glomerales	f__Glomeraceae	g__unclassified_f__Glomeraceae	s__unclassified_f__Glomeraceae	ASV557	40	4.03355921265E-5	0.83%
d__Eukaryota	k__Fungi	p__Glomeromycota	c__Glomeromycetes	o__Glomerales	f__Glomeraceae	g__Glomus	s__sp._VTX00400	ASV319	38	3.83188125202E-5	0.83%
d__Eukaryota	k__Fungi	p__Glomeromycota	c__Glomeromycetes	o__Glomerales	f__Glomeraceae	g__Glomus	s__unclassified_g__Glomus	ASV625	98	9.88222007099E-5	0.83%
d__Eukaryota	k__Fungi	p__Glomeromycota	c__Glomeromycetes	o__Glomerales	f__Glomeraceae	g__Glomus	s__sp._VTX00387	ASV416	91	9.17634720878E-5	1.67%
d__Eukaryota	k__Fungi	p__Glomeromycota	c__Glomeromycetes	o__Glomerales	f__Glomeraceae	g__Glomus	s__sp._VTX00387	ASV75	46	4.63859309455E-5	1.67%
d__Eukaryota	k__Fungi	p__Glomeromycota	c__Glomeromycetes	o__Glomerales	f__Glomeraceae	g__Glomus	s__sp._VTX00400	ASV582	22	2.21845756696E-5	0.83%
d__Eukaryota	k__Fungi	p__Glomeromycota	c__Glomeromycetes	o__Glomerales	f__Glomeraceae	g__unclassified_f__Glomeraceae	s__unclassified_f__Glomeraceae	ASV291	16	1.61342368506E-5	0.83%
d__Eukaryota	k__Fungi	p__Glomeromycota	c__Glomeromycetes	o__Glomerales	f__Glomeraceae	g__Glomus	s__sp._VTX00400	ASV704	39	3.93272023233E-5	0.83%
d__Eukaryota	k__Fungi	p__Glomeromycota	c__Glomeromycetes	o__Glomerales	f__Glomeraceae	g__Glomus	s__unclassified_g__Glomus	ASV401	83	8.36963536625E-5	0.83%
d__Eukaryota	k__Fungi	p__Glomeromycota	c__Glomeromycetes	o__Glomerales	f__Glomeraceae	g__Sclerocystis	s__sinuosa	ASV730	94	9.47886414973E-5	1.67%
d__Eukaryota	k__Fungi	p__Glomeromycota	c__Glomeromycetes	o__Glomerales	f__Glomeraceae	g__Glomus	s__unclassified_g__Glomus	ASV141	84	8.47047434656E-5	1.67%
d__Eukaryota	k__Fungi	p__Glomeromycota	c__Glomeromycetes	o__Glomerales	f__Glomeraceae	g__unclassified_f__Glomeraceae	s__unclassified_f__Glomeraceae	ASV655	37	3.7310422717E-5	0.83%
d__Eukaryota	k__Fungi	p__Glomeromycota	c__Glomeromycetes	o__Glomerales	f__Glomeraceae	g__Glomus	s__sp._VTX00387	ASV741	45	4.53775411423E-5	0.83%
d__Eukaryota	k__Fungi	p__Glomeromycota	c__Glomeromycetes	o__Glomerales	f__Glomeraceae	g__Glomus	s__unclassified_g__Glomus	ASV407	49	4.9411100355E-5	1.67%
d__Eukaryota	k__Fungi	p__Glomeromycota	c__Glomeromycetes	o__Glomerales	f__Glomeraceae	g__Glomus	s__sp._VTX00387	ASV729	81	8.16795740561E-5	0.83%
d__Eukaryota	k__Fungi	p__Glomeromycota	c__Glomeromycetes	o__Glomerales	f__Glomeraceae	g__Glomus	s__sp._VTX00387	ASV425	74	7.4620845434E-5	0.83%
d__Eukaryota	k__Fungi	p__Glomeromycota	c__Glomeromycetes	o__Glomerales	f__Glomeraceae	g__Glomus	s__unclassified_g__Glomus	ASV321	30	3.02516940949E-5	0.83%
d__Eukaryota	k__Fungi	p__Glomeromycota	c__Glomeromycetes	o__Glomerales	f__Glomeraceae	g__Glomus	s__unclassified_g__Glomus	ASV272	37	3.7310422717E-5	1.67%
d__Eukaryota	k__Fungi	p__Glomeromycota	c__Glomeromycetes	o__Glomerales	f__Glomeraceae	g__unclassified_f__Glomeraceae	s__unclassified_f__Glomeraceae	ASV672	34	3.42852533075E-5	0.83%
d__Eukaryota	k__Fungi	p__Glomeromycota	c__Glomeromycetes	o__Glomerales	f__Glomeraceae	g__unclassified_f__Glomeraceae	s__unclassified_f__Glomeraceae	ASV562	40	4.03355921265E-5	1.67%
d__Eukaryota	k__Fungi	p__Glomeromycota	c__Glomeromycetes	o__Glomerales	f__Glomeraceae	g__Glomus	s__sp._VTX00387	ASV475	20	2.01677960632E-5	0.83%
d__Eukaryota	k__Fungi	p__Glomeromycota	c__Glomeromycetes	o__Glomerales	f__Glomeraceae	g__Sclerocystis	s__sinuosa	ASV559	39	3.93272023233E-5	0.83%
d__Eukaryota	k__Fungi	p__Glomeromycota	c__Glomeromycetes	o__Glomerales	f__Glomeraceae	g__Glomus	s__sp._VTX00400	ASV251	69	6.95788964182E-5	1.67%
d__Eukaryota	k__Fungi	p__Glomeromycota	c__Glomeromycetes	o__Glomerales	f__Glomeraceae	g__Glomus	s__sp._VTX00387	ASV583	20	2.01677960632E-5	0.83%
d__Eukaryota	k__Fungi	p__Glomeromycota	c__Glomeromycetes	o__Glomerales	f__Glomeraceae	g__Glomus	s__unclassified_g__Glomus	ASV426	54	5.44530493708E-5	0.83%
d__Eukaryota	k__Fungi	p__Glomeromycota	c__Glomeromycetes	o__Glomerales	f__Glomeraceae	g__unclassified_f__Glomeraceae	s__unclassified_f__Glomeraceae	ASV472	52	5.24362697644E-5	2.5%
d__Eukaryota	k__Fungi	p__Glomeromycota	c__Glomeromycetes	o__Glomerales	f__Glomeraceae	g__Glomus	s__sp._VTX00387	ASV742	38	3.83188125202E-5	0.83%
d__Eukaryota	k__Fungi	p__Glomeromycota	c__Glomeromycetes	o__Glomerales	f__Glomeraceae	g__Glomus	s__unclassified_g__Glomus	ASV32	67	6.75621168119E-5	0.83%
d__Eukaryota	k__Fungi	p__Glomeromycota	c__Glomeromycetes	o__Glomerales	f__Glomeraceae	g__Glomus	s__sp._VTX00387	ASV664	101	0.000101847370119	0.83%
d__Eukaryota	k__Fungi	p__Glomeromycota	c__Glomeromycetes	o__Glomerales	f__Glomeraceae	g__Glomus	s__sp._VTX00387	ASV603	81	8.16795740561E-5	0.83%
d__Eukaryota	k__Fungi	p__Glomeromycota	c__Glomeromycetes	o__Glomerales	f__Glomeraceae	g__Sclerocystis	s__sinuosa	ASV722	22	2.21845756696E-5	0.83%
d__Eukaryota	k__Fungi	p__Glomeromycota	c__Glomeromycetes	o__Glomerales	f__Glomeraceae	g__Sclerocystis	s__sinuosa	ASV484	13	1.31090674411E-5	0.83%
d__Eukaryota	k__Fungi	p__Glomeromycota	c__Glomeromycetes	o__Glomerales	f__Glomeraceae	g__Glomus	s__sp._VTX00387	ASV646	24	2.42013552759E-5	0.83%
d__Eukaryota	k__Fungi	p__Glomeromycota	c__Glomeromycetes	o__Glomerales	f__Glomeraceae	g__Glomus	s__sp._VTX00400	ASV735	24	2.42013552759E-5	0.83%
d__Eukaryota	k__Fungi	p__Glomeromycota	c__Glomeromycetes	o__Glomerales	f__Glomeraceae	g__Sclerocystis	s__sinuosa	ASV717	80	8.0671184253E-5	0.83%
d__Eukaryota	k__Fungi	p__Glomeromycota	c__Glomeromycetes	o__Glomerales	f__Glomeraceae	g__unclassified_f__Glomeraceae	s__unclassified_f__Glomeraceae	ASV560	38	3.83188125202E-5	0.83%
d__Eukaryota	k__Fungi	p__Glomeromycota	c__Glomeromycetes	o__Glomerales	f__Glomeraceae	g__unclassified_f__Glomeraceae	s__unclassified_f__Glomeraceae	ASV498	13	1.31090674411E-5	0.83%
d__Eukaryota	k__Fungi	p__Glomeromycota	c__Glomeromycetes	o__Glomerales	f__Glomeraceae	g__unclassified_f__Glomeraceae	s__unclassified_f__Glomeraceae	ASV751	54	5.44530493708E-5	0.83%
d__Eukaryota	k__Fungi	p__Glomeromycota	c__Glomeromycetes	o__Glomerales	f__Glomeraceae	g__Glomus	s__unclassified_g__Glomus	ASV647	19	1.91594062601E-5	0.83%
d__Eukaryota	k__Fungi	p__Glomeromycota	c__Glomeromycetes	o__Glomerales	f__Glomeraceae	g__unclassified_f__Glomeraceae	s__unclassified_f__Glomeraceae	ASV208	18	1.81510164569E-5	0.83%
d__Eukaryota	k__Fungi	p__Glomeromycota	c__Glomeromycetes	o__Glomerales	f__Glomeraceae	g__Sclerocystis	s__sinuosa	ASV723	20	2.01677960632E-5	0.83%
d__Eukaryota	k__Fungi	p__Glomeromycota	c__Glomeromycetes	o__Glomerales	f__Glomeraceae	g__unclassified_f__Glomeraceae	s__unclassified_f__Glomeraceae	ASV691	15	1.51258470474E-5	0.83%
d__Eukaryota	k__Fungi	p__Glomeromycota	c__Glomeromycetes	o__Glomerales	f__Glomeraceae	g__Glomus	s__sp._VTX00400	ASV745	19	1.91594062601E-5	0.83%
d__Eukaryota	k__Fungi	p__Glomeromycota	c__Glomeromycetes	o__Glomerales	f__Glomeraceae	g__Glomus	s__sp._VTX00387	ASV427	55	5.54614391739E-5	0.83%
d__Eukaryota	k__Fungi	p__Glomeromycota	c__Glomeromycetes	o__Glomerales	f__Glomeraceae	g__unclassified_f__Glomeraceae	s__unclassified_f__Glomeraceae	ASV756	28	2.82349144885E-5	0.83%
d__Eukaryota	k__Fungi	p__Glomeromycota	c__Glomeromycetes	o__Glomerales	f__Glomeraceae	g__Glomus	s__sp._VTX00387	ASV445	23	2.31929654727E-5	0.83%
d__Eukaryota	k__Fungi	p__Glomeromycota	c__Glomeromycetes	o__Glomerales	f__Glomeraceae	g__unclassified_f__Glomeraceae	s__unclassified_f__Glomeraceae	ASV388	74	7.4620845434E-5	0.83%
d__Eukaryota	k__Fungi	p__Glomeromycota	c__Glomeromycetes	o__Glomerales	f__Glomeraceae	g__Glomus	s__sp._VTX00387	ASV632	56	5.64698289771E-5	0.83%
d__Eukaryota	k__Fungi	p__Glomeromycota	c__Glomeromycetes	o__Glomerales	f__Glomeraceae	g__Glomus	s__unclassified_g__Glomus	ASV584	18	1.81510164569E-5	0.83%
d__Eukaryota	k__Fungi	p__Glomeromycota	c__Glomeromycetes	o__Glomerales	f__Glomeraceae	g__Sclerocystis	s__sinuosa	ASV469	23	2.31929654727E-5	1.67%
d__Eukaryota	k__Fungi	p__Glomeromycota	c__Glomeromycetes	o__Glomerales	f__Glomeraceae	g__unclassified_f__Glomeraceae	s__unclassified_f__Glomeraceae	ASV692	16	1.61342368506E-5	0.83%
d__Eukaryota	k__Fungi	p__Glomeromycota	c__Glomeromycetes	o__Glomerales	f__Glomeraceae	g__unclassified_f__Glomeraceae	s__unclassified_f__Glomeraceae	ASV656	20	2.01677960632E-5	0.83%
d__Eukaryota	k__Fungi	p__Glomeromycota	c__Glomeromycetes	o__Glomerales	f__Glomeraceae	g__Sclerocystis	s__sinuosa	ASV597	38	3.83188125202E-5	2.5%
d__Eukaryota	k__Fungi	p__Glomeromycota	c__Glomeromycetes	o__Glomerales	f__Glomeraceae	g__Glomus	s__sp._VTX00387	ASV415	38	3.83188125202E-5	0.83%
d__Eukaryota	k__Fungi	p__Glomeromycota	c__Glomeromycetes	o__Glomerales	f__Glomeraceae	g__Glomus	s__unclassified_g__Glomus	ASV446	10	1.00838980316E-5	0.83%
d__Eukaryota	k__Fungi	p__Glomeromycota	c__Glomeromycetes	o__Glomerales	f__Glomeraceae	g__Glomus	s__sp._VTX00387	ASV499	11	1.10922878348E-5	0.83%
d__Eukaryota	k__Fungi	p__Glomeromycota	c__Glomeromycetes	o__Glomerales	f__Glomeraceae	g__Glomus	s__sp._VTX00400	ASV120	19	1.91594062601E-5	0.83%
d__Eukaryota	k__Fungi	p__Glomeromycota	c__Glomeromycetes	o__Glomerales	f__Glomeraceae	g__Glomus	s__sp._VTX00387	ASV394	30	3.02516940949E-5	0.83%
d__Eukaryota	k__Fungi	p__Glomeromycota	c__Glomeromycetes	o__Glomerales	f__Glomeraceae	g__unclassified_f__Glomeraceae	s__unclassified_f__Glomeraceae	ASV491	45	4.53775411423E-5	1.67%
d__Eukaryota	k__Fungi	p__Glomeromycota	c__Glomeromycetes	o__Glomerales	f__Glomeraceae	g__unclassified_f__Glomeraceae	s__unclassified_f__Glomeraceae	ASV577	47	4.73943207486E-5	0.83%
d__Eukaryota	k__Fungi	p__Glomeromycota	c__Glomeromycetes	o__Glomerales	f__Glomeraceae	g__Glomus	s__sp._VTX00400	ASV746	17	1.71426266538E-5	0.83%
d__Eukaryota	k__Fungi	p__Glomeromycota	c__Glomeromycetes	o__Glomerales	f__Glomeraceae	g__Glomus	s__sp._VTX00400	ASV323	22	2.21845756696E-5	0.83%
d__Eukaryota	k__Fungi	p__Glomeromycota	c__Glomeromycetes	o__Glomerales	f__Glomeraceae	g__Sclerocystis	s__sinuosa	ASV408	32	3.22684737012E-5	1.67%
d__Eukaryota	k__Fungi	p__Glomeromycota	c__Glomeromycetes	o__Glomerales	f__Glomeraceae	g__Sclerocystis	s__sinuosa	ASV764	24	2.42013552759E-5	0.83%
d__Eukaryota	k__Fungi	p__Glomeromycota	c__Glomeromycetes	o__Glomerales	f__Glomeraceae	g__Sclerocystis	s__sinuosa	ASV757	28	2.82349144885E-5	0.83%
d__Eukaryota	k__Fungi	p__Glomeromycota	c__Glomeromycetes	o__Glomerales	f__Glomeraceae	g__Sclerocystis	s__sinuosa	ASV369	12	1.21006776379E-5	0.83%
d__Eukaryota	k__Fungi	p__Glomeromycota	c__Glomeromycetes	o__Glomerales	f__Glomeraceae	g__Glomus	s__sp._VTX00400	ASV747	18	1.81510164569E-5	0.83%
d__Eukaryota	k__Fungi	p__Glomeromycota	c__Glomeromycetes	o__Glomerales	f__Claroideoglomeraceae	g__Claroideoglomus	s__sp._VTX00358	ASV184	19	1.91594062601E-5	0.83%
d__Eukaryota	k__Fungi	p__Glomeromycota	c__Glomeromycetes	o__Glomerales	f__Glomeraceae	g__Glomus	s__sp._VTX00387	ASV293	15	1.51258470474E-5	0.83%
d__Eukaryota	k__Fungi	p__Glomeromycota	c__Glomeromycetes	o__Glomerales	f__Glomeraceae	g__Glomus	s__sp._VTX00400	ASV686	32	3.22684737012E-5	1.67%
d__Eukaryota	k__Fungi	p__Glomeromycota	c__Glomeromycetes	o__Glomerales	f__Glomeraceae	g__Glomus	s__sp._VTX00387	ASV406	46	4.63859309455E-5	1.67%
d__Eukaryota	k__Fungi	p__Glomeromycota	c__Glomeromycetes	o__Glomerales	f__Glomeraceae	g__Glomus	s__sp._VTX00400	ASV266	26	2.62181348822E-5	0.83%
d__Eukaryota	k__Fungi	p__Glomeromycota	c__Glomeromycetes	o__Glomerales	f__Glomeraceae	g__Sclerocystis	s__sinuosa	ASV515	32	3.22684737012E-5	1.67%
d__Eukaryota	k__Fungi	p__Glomeromycota	c__Glomeromycetes	o__Glomerales	f__Glomeraceae	g__Glomus	s__unclassified_g__Glomus	ASV705	22	2.21845756696E-5	0.83%
d__Eukaryota	k__Fungi	p__Glomeromycota	c__Glomeromycetes	o__Glomerales	f__Glomeraceae	g__Sclerocystis	s__sinuosa	ASV488	47	4.73943207486E-5	0.83%
d__Eukaryota	k__Fungi	p__Glomeromycota	c__Glomeromycetes	o__Glomerales	f__Glomeraceae	g__Glomus	s__sp._VTX00400	ASV718	64	6.45369474024E-5	0.83%
d__Eukaryota	k__Fungi	p__Glomeromycota	c__Glomeromycetes	o__Glomerales	f__Glomeraceae	g__Glomus	s__unclassified_g__Glomus	ASV74	16	1.61342368506E-5	0.83%
d__Eukaryota	k__Fungi	p__Glomeromycota	c__Glomeromycetes	o__Glomerales	f__Glomeraceae	g__Glomus	s__sp._VTX00387	ASV657	21	2.11761858664E-5	0.83%
d__Eukaryota	k__Fungi	p__Glomeromycota	c__Glomeromycetes	o__Glomerales	f__Glomeraceae	g__unclassified_f__Glomeraceae	s__unclassified_f__Glomeraceae	ASV758	26	2.62181348822E-5	0.83%
d__Eukaryota	k__Fungi	p__Glomeromycota	c__Glomeromycetes	o__Glomerales	f__Glomeraceae	g__unclassified_f__Glomeraceae	s__unclassified_f__Glomeraceae	ASV167	45	4.53775411423E-5	7.5%
d__Eukaryota	k__Fungi	p__Glomeromycota	c__Glomeromycetes	o__Glomerales	f__Glomeraceae	g__Sclerocystis	s__sinuosa	ASV592	21	2.11761858664E-5	0.83%
d__Eukaryota	k__Fungi	p__Glomeromycota	c__Glomeromycetes	o__Glomerales	f__Glomeraceae	g__Sclerocystis	s__sinuosa	ASV209	16	1.61342368506E-5	0.83%
d__Eukaryota	k__Fungi	p__Glomeromycota	c__Glomeromycetes	o__Glomerales	f__Glomeraceae	g__unclassified_f__Glomeraceae	s__unclassified_f__Glomeraceae	ASV600	34	3.42852533075E-5	0.83%
d__Eukaryota	k__Fungi	p__Glomeromycota	c__Glomeromycetes	o__Glomerales	f__Glomeraceae	g__Glomus	s__sp._VTX00387	ASV569	49	4.9411100355E-5	0.83%
d__Eukaryota	k__Fungi	p__Glomeromycota	c__Glomeromycetes	o__Glomerales	f__Glomeraceae	g__Glomus	s__sp._VTX00387	ASV658	21	2.11761858664E-5	0.83%
d__Eukaryota	k__Fungi	p__Glomeromycota	c__Glomeromycetes	o__Glomerales	f__Glomeraceae	g__Glomus	s__sp._VTX00387	ASV570	40	4.03355921265E-5	0.83%
d__Eukaryota	k__Fungi	p__Glomeromycota	c__Glomeromycetes	o__Glomerales	f__Glomeraceae	g__Glomus	s__unclassified_g__Glomus	ASV188	17	1.71426266538E-5	1.67%
d__Eukaryota	k__Fungi	p__Glomeromycota	c__Glomeromycetes	o__Glomerales	f__Glomeraceae	g__Glomus	s__sp._VTX00387	ASV294	16	1.61342368506E-5	0.83%
d__Eukaryota	k__Fungi	p__Glomeromycota	c__Glomeromycetes	o__Glomerales	f__Glomeraceae	g__Glomus	s__unclassified_g__Glomus	ASV648	15	1.51258470474E-5	0.83%
d__Eukaryota	k__Fungi	p__Glomeromycota	c__Glomeromycetes	o__Glomerales	f__Glomeraceae	g__unclassified_f__Glomeraceae	s__unclassified_f__Glomeraceae	ASV759	25	2.52097450791E-5	0.83%
d__Eukaryota	k__Fungi	p__Glomeromycota	c__Glomeromycetes	o__Glomerales	f__Glomeraceae	g__Sclerocystis	s__sinuosa	ASV194	27	2.72265246854E-5	3.33%
d__Eukaryota	k__Fungi	p__Glomeromycota	c__Glomeromycetes	o__Glomerales	f__Glomeraceae	g__Glomus	s__sp._VTX00400	ASV696	16	1.61342368506E-5	0.83%
d__Eukaryota	k__Fungi	p__Glomeromycota	c__Glomeromycetes	o__Glomerales	f__Glomeraceae	g__Glomus	s__unclassified_g__Glomus	ASV719	52	5.24362697644E-5	0.83%
d__Eukaryota	k__Fungi	p__Glomeromycota	c__Glomeromycetes	o__Glomerales	f__Glomeraceae	g__Glomus	s__sp._VTX00387	ASV564	22	2.21845756696E-5	0.83%
d__Eukaryota	k__Fungi	p__Glomeromycota	c__Glomeromycetes	o__Glomerales	f__Glomeraceae	g__unclassified_f__Glomeraceae	s__unclassified_f__Glomeraceae	ASV164	44	4.43691513391E-5	0.83%
d__Eukaryota	k__Fungi	p__Glomeromycota	c__Glomeromycetes	o__Glomerales	f__Glomeraceae	g__Glomus	s__sp._VTX00387	ASV489	34	3.42852533075E-5	0.83%
d__Eukaryota	k__Fungi	p__Glomeromycota	c__Glomeromycetes	o__Glomerales	f__Glomeraceae	g__Sclerocystis	s__sinuosa	ASV296	13	1.31090674411E-5	1.67%
d__Eukaryota	k__Fungi	p__Glomeromycota	c__Glomeromycetes	o__Glomerales	f__Glomeraceae	g__Glomus	s__sp._VTX00400	ASV571	44	4.43691513391E-5	0.83%
d__Eukaryota	k__Fungi	p__Glomeromycota	c__Glomeromycetes	o__Glomerales	f__Glomeraceae	g__Glomus	s__sp._VTX00387	ASV268	23	2.31929654727E-5	0.83%
d__Eukaryota	k__Fungi	p__Glomeromycota	c__Glomeromycetes	o__Glomerales	f__Glomeraceae	g__Glomus	s__sp._VTX00387	ASV417	38	3.83188125202E-5	1.67%
d__Eukaryota	k__Fungi	p__Glomeromycota	c__Glomeromycetes	o__Glomerales	f__Glomeraceae	g__Glomus	s__sp._VTX00387	ASV432	29	2.92433042917E-5	0.83%
d__Eukaryota	k__Fungi	p__Glomeromycota	c__Glomeromycetes	o__Glomerales	f__Glomeraceae	g__Glomus	s__sp._VTX00400	ASV245	17	1.71426266538E-5	0.83%
d__Eukaryota	k__Fungi	p__Glomeromycota	c__Glomeromycetes	o__Glomerales	f__Glomeraceae	g__Glomus	s__unclassified_g__Glomus	ASV698	39	3.93272023233E-5	1.67%
d__Eukaryota	k__Fungi	p__Glomeromycota	c__Glomeromycetes	o__Glomerales	f__Glomeraceae	g__Glomus	s__sp._VTX00387	ASV619	39	3.93272023233E-5	0.83%
d__Eukaryota	k__Fungi	p__Glomeromycota	c__Glomeromycetes	o__Glomerales	f__Glomeraceae	g__Sclerocystis	s__sinuosa	ASV136	37	3.7310422717E-5	1.67%
d__Eukaryota	k__Fungi	p__Glomeromycota	c__Glomeromycetes	o__Glomerales	f__Glomeraceae	g__unclassified_f__Glomeraceae	s__unclassified_f__Glomeraceae	ASV211	13	1.31090674411E-5	0.83%
d__Eukaryota	k__Fungi	p__Glomeromycota	c__Glomeromycetes	o__Glomerales	f__Claroideoglomeraceae	g__Claroideoglomus	s__sp._VTX00358	ASV395	24	2.42013552759E-5	0.83%
d__Eukaryota	k__Fungi	p__Glomeromycota	c__Glomeromycetes	o__Glomerales	f__Glomeraceae	g__unclassified_f__Glomeraceae	s__unclassified_f__Glomeraceae	ASV246	13	1.31090674411E-5	0.83%
d__Eukaryota	k__Fungi	p__Glomeromycota	c__Glomeromycetes	o__Glomerales	f__Glomeraceae	g__Glomus	s__sp._VTX00387	ASV585	9	9.07550822846E-6	0.83%
d__Eukaryota	k__Fungi	p__Glomeromycota	c__Glomeromycetes	o__Glomerales	f__Glomeraceae	g__Glomus	s__sp._VTX00387	ASV693	8	8.0671184253E-6	0.83%
d__Eukaryota	k__Fungi	p__Glomeromycota	c__Glomeromycetes	o__Glomerales	f__Glomeraceae	g__unclassified_f__Glomeraceae	s__unclassified_f__Glomeraceae	ASV633	39	3.93272023233E-5	0.83%
d__Eukaryota	k__Fungi	p__Glomeromycota	c__Glomeromycetes	o__Glomerales	f__Glomeraceae	g__Glomus	s__unclassified_g__Glomus	ASV706	22	2.21845756696E-5	0.83%
d__Eukaryota	k__Fungi	p__Glomeromycota	c__Glomeromycetes	o__Glomerales	f__Glomeraceae	g__unclassified_f__Glomeraceae	s__unclassified_f__Glomeraceae	ASV604	7	7.05872862214E-6	0.83%
d__Eukaryota	k__Fungi	p__Glomeromycota	c__Glomeromycetes	o__Glomerales	f__Glomeraceae	g__Glomus	s__sp._VTX00387	ASV396	25	2.52097450791E-5	0.83%
d__Eukaryota	k__Fungi	p__Glomeromycota	c__Glomeromycetes	o__Glomerales	f__Glomeraceae	g__Glomus	s__unclassified_g__Glomus	ASV471	15	1.51258470474E-5	1.67%
d__Eukaryota	k__Fungi	p__Glomeromycota	c__Glomeromycetes	o__Glomerales	f__Glomeraceae	g__Glomus	s__unclassified_g__Glomus	ASV403	42	4.23523717328E-5	0.83%
d__Eukaryota	k__Fungi	p__Glomeromycota	c__Glomeromycetes	o__Glomerales	f__Glomeraceae	g__Glomus	s__sp._VTX00387	ASV626	43	4.3360761536E-5	0.83%
d__Eukaryota	k__Fungi	p__Glomeromycota	c__Glomeromycetes	o__Glomerales	f__Glomeraceae	g__Sclerocystis	s__sinuosa	ASV269	20	2.01677960632E-5	0.83%
d__Eukaryota	k__Fungi	p__Glomeromycota	c__Glomeromycetes	o__Glomerales	f__Glomeraceae	g__Sclerocystis	s__sinuosa	ASV575	36	3.63020329138E-5	2.5%
d__Eukaryota	k__Fungi	p__Glomeromycota	c__Glomeromycetes	o__Glomerales	f__Glomeraceae	g__Sclerocystis	s__sinuosa	ASV404	38	3.83188125202E-5	0.83%
d__Eukaryota	k__Fungi	p__Glomeromycota	c__Glomeromycetes	o__Glomerales	f__Glomeraceae	g__Glomus	s__sp._VTX00387	ASV707	20	2.01677960632E-5	0.83%
d__Eukaryota	k__Fungi	p__Glomeromycota	c__Glomeromycetes	o__Glomerales	f__unclassified_o__Glomerales	g__unclassified_o__Glomerales	s__unclassified_o__Glomerales	ASV330	17	1.71426266538E-5	1.67%
d__Eukaryota	k__Fungi	p__Glomeromycota	c__Glomeromycetes	o__Glomerales	f__Glomeraceae	g__Glomus	s__sp._VTX00400	ASV572	39	3.93272023233E-5	0.83%
d__Eukaryota	k__Fungi	p__Glomeromycota	c__Glomeromycetes	o__Glomerales	f__Glomeraceae	g__unclassified_f__Glomeraceae	s__unclassified_f__Glomeraceae	ASV270	20	2.01677960632E-5	0.83%
d__Eukaryota	k__Fungi	p__Glomeromycota	c__Glomeromycetes	o__Glomerales	f__Glomeraceae	g__Sclerocystis	s__sinuosa	ASV509	43	4.3360761536E-5	0.83%
d__Eukaryota	k__Fungi	p__Glomeromycota	c__Glomeromycetes	o__Glomerales	f__Glomeraceae	g__Glomus	s__sp._VTX00387	ASV620	32	3.22684737012E-5	0.83%
d__Eukaryota	k__Fungi	p__Glomeromycota	c__Glomeromycetes	o__Glomerales	f__Glomeraceae	g__Glomus	s__sp._VTX00400	ASV622	26	2.62181348822E-5	0.83%
d__Eukaryota	k__Fungi	p__Glomeromycota	c__Glomeromycetes	o__Glomerales	f__Glomeraceae	g__Glomus	s__unclassified_g__Glomus	ASV328	15	1.51258470474E-5	0.83%
d__Eukaryota	k__Fungi	p__Glomeromycota	c__Glomeromycetes	o__Glomerales	f__Glomeraceae	g__Glomus	s__sp._VTX00387	ASV640	19	1.91594062601E-5	0.83%
d__Eukaryota	k__Fungi	p__Glomeromycota	c__Glomeromycetes	o__Glomerales	f__Glomeraceae	g__Glomus	s__unclassified_g__Glomus	ASV675	19	1.91594062601E-5	0.83%
d__Eukaryota	k__Fungi	p__Glomeromycota	c__Glomeromycetes	o__Glomerales	f__Glomeraceae	g__unclassified_f__Glomeraceae	s__unclassified_f__Glomeraceae	ASV627	38	3.83188125202E-5	0.83%
d__Eukaryota	k__Fungi	p__Glomeromycota	c__Glomeromycetes	o__Glomerales	f__Glomeraceae	g__unclassified_f__Glomeraceae	s__unclassified_f__Glomeraceae	ASV156	36	3.63020329138E-5	1.67%
d__Eukaryota	k__Fungi	p__Glomeromycota	c__Glomeromycetes	o__Glomerales	f__Glomeraceae	g__Glomus	s__sp._VTX00400	ASV389	45	4.53775411423E-5	0.83%
d__Eukaryota	k__Fungi	p__Glomeromycota	c__Glomeromycetes	o__Glomerales	f__Glomeraceae	g__Glomus	s__sp._VTX00400	ASV405	33	3.32768635044E-5	0.83%
d__Eukaryota	k__Fungi	p__Glomeromycota	c__Glomeromycetes	o__Glomerales	f__Glomeraceae	g__Glomus	s__sp._VTX00400	ASV547	6	6.05033881897E-6	0.83%
d__Eukaryota	k__Fungi	p__Glomeromycota	c__Glomeromycetes	o__Glomerales	f__Glomeraceae	g__Glomus	s__unclassified_g__Glomus	ASV257	11	1.10922878348E-5	0.83%
d__Eukaryota	k__Fungi	p__Glomeromycota	c__Glomeromycetes	o__Glomerales	f__Glomeraceae	g__Sclerocystis	s__sinuosa	ASV641	12	1.21006776379E-5	0.83%
d__Eukaryota	k__Fungi	p__Glomeromycota	c__Glomeromycetes	o__Glomerales	f__Glomeraceae	g__Glomus	s__sp._VTX00387	ASV628	38	3.83188125202E-5	0.83%
d__Eukaryota	k__Fungi	p__Glomeromycota	c__Glomeromycetes	o__Glomerales	f__Glomeraceae	g__Glomus	s__sp._VTX00400	ASV573	36	3.63020329138E-5	0.83%
d__Eukaryota	k__Fungi	p__Glomeromycota	c__Glomeromycetes	o__Glomerales	f__Glomeraceae	g__Glomus	s__sp._VTX00387	ASV470	15	1.51258470474E-5	1.67%
d__Eukaryota	k__Fungi	p__Glomeromycota	c__Glomeromycetes	o__Glomerales	f__Glomeraceae	g__Sclerocystis	s__sinuosa	ASV212	10	1.00838980316E-5	0.83%
d__Eukaryota	k__Fungi	p__Glomeromycota	c__Glomeromycetes	o__Glomerales	f__Glomeraceae	g__unclassified_f__Glomeraceae	s__unclassified_f__Glomeraceae	ASV544	14	1.41174572443E-5	0.83%
d__Eukaryota	k__Fungi	p__Glomeromycota	c__Glomeromycetes	o__Glomerales	f__Glomeraceae	g__Glomus	s__sp._VTX00387	ASV681	28	2.82349144885E-5	0.83%
d__Eukaryota	k__Fungi	p__Glomeromycota	c__Glomeromycetes	o__Glomerales	f__Glomeraceae	g__Glomus	s__sp._VTX00387	ASV514	18	1.81510164569E-5	0.83%
d__Eukaryota	k__Fungi	p__Glomeromycota	c__Glomeromycetes	o__Glomerales	f__Glomeraceae	g__Sclerocystis	s__sinuosa	ASV682	30	3.02516940949E-5	0.83%
d__Eukaryota	k__Fungi	p__Glomeromycota	c__Glomeromycetes	o__Glomerales	f__Glomeraceae	g__Glomus	s__unclassified_g__Glomus	ASV504	28	2.82349144885E-5	0.83%
d__Eukaryota	k__Fungi	p__Glomeromycota	c__Glomeromycetes	o__Glomerales	f__Glomeraceae	g__Sclerocystis	s__sinuosa	ASV659	16	1.61342368506E-5	0.83%
d__Eukaryota	k__Fungi	p__Glomeromycota	c__Glomeromycetes	o__Glomerales	f__Glomeraceae	g__Glomus	s__sp._VTX00387	ASV665	47	4.73943207486E-5	0.83%
d__Eukaryota	k__Fungi	p__Glomeromycota	c__Glomeromycetes	o__Glomerales	f__Glomeraceae	g__Sclerocystis	s__sinuosa	ASV683	23	2.31929654727E-5	0.83%
d__Eukaryota	k__Fungi	p__Glomeromycota	c__Glomeromycetes	o__Glomerales	f__Glomeraceae	g__Glomus	s__unclassified_g__Glomus	ASV642	10	1.00838980316E-5	0.83%
d__Eukaryota	k__Fungi	p__Glomeromycota	c__Glomeromycetes	o__Glomerales	f__Glomeraceae	g__Sclerocystis	s__sinuosa	ASV241	29	2.92433042917E-5	0.83%
d__Eukaryota	k__Fungi	p__Glomeromycota	c__Glomeromycetes	o__Glomerales	f__Glomeraceae	g__Glomus	s__unclassified_g__Glomus	ASV329	14	1.41174572443E-5	0.83%
d__Eukaryota	k__Fungi	p__Glomeromycota	c__Glomeromycetes	o__Glomerales	f__Glomeraceae	g__Sclerocystis	s__sinuosa	ASV355	8	8.0671184253E-6	1.67%
d__Eukaryota	k__Fungi	p__Glomeromycota	c__Glomeromycetes	o__Glomerales	f__Glomeraceae	g__Sclerocystis	s__sinuosa	ASV724	8	8.0671184253E-6	0.83%
d__Eukaryota	k__Fungi	p__Glomeromycota	c__Glomeromycetes	o__Glomerales	f__Glomeraceae	g__Glomus	s__sp._VTX00387	ASV529	30	3.02516940949E-5	0.83%
d__Eukaryota	k__Fungi	p__Glomeromycota	c__Glomeromycetes	o__Glomerales	f__Glomeraceae	g__unclassified_f__Glomeraceae	s__unclassified_f__Glomeraceae	ASV760	12	1.21006776379E-5	0.83%
d__Eukaryota	k__Fungi	p__Glomeromycota	c__Glomeromycetes	o__Glomerales	f__Glomeraceae	g__Sclerocystis	s__sinuosa	ASV197	17	1.71426266538E-5	3.33%
d__Eukaryota	k__Fungi	p__Glomeromycota	c__Glomeromycetes	o__Glomerales	f__Glomeraceae	g__Sclerocystis	s__sinuosa	ASV743	17	1.71426266538E-5	0.83%
d__Eukaryota	k__Fungi	p__Glomeromycota	c__Glomeromycetes	o__Glomerales	f__unclassified_o__Glomerales	g__unclassified_o__Glomerales	s__unclassified_o__Glomerales	ASV623	17	1.71426266538E-5	0.83%
d__Eukaryota	k__Fungi	p__Glomeromycota	c__Glomeromycetes	o__Glomerales	f__Glomeraceae	g__Glomus	s__sp._VTX00400	ASV720	31	3.1260083898E-5	0.83%
d__Eukaryota	k__Fungi	p__Glomeromycota	c__Glomeromycetes	o__Glomerales	f__Glomeraceae	g__unclassified_f__Glomeraceae	s__unclassified_f__Glomeraceae	ASV761	10	1.00838980316E-5	0.83%
d__Eukaryota	k__Fungi	p__Glomeromycota	c__Glomeromycetes	o__Glomerales	f__Glomeraceae	g__Glomus	s__sp._VTX00387	ASV660	13	1.31090674411E-5	0.83%
d__Eukaryota	k__Fungi	p__Glomeromycota	c__Glomeromycetes	o__Glomerales	f__Glomeraceae	g__Glomus	s__sp._VTX00400	ASV574	26	2.62181348822E-5	0.83%
d__Eukaryota	k__Fungi	p__Glomeromycota	c__Glomeromycetes	o__Glomerales	f__Glomeraceae	g__unclassified_f__Glomeraceae	s__unclassified_f__Glomeraceae	ASV736	17	1.71426266538E-5	0.83%
d__Eukaryota	k__Fungi	p__Glomeromycota	c__Glomeromycetes	o__Glomerales	f__Glomeraceae	g__Glomus	s__sp._VTX00387	ASV629	34	3.42852533075E-5	0.83%
d__Eukaryota	k__Fungi	p__Glomeromycota	c__Glomeromycetes	o__Glomerales	f__Glomeraceae	g__Sclerocystis	s__sinuosa	ASV666	40	4.03355921265E-5	0.83%
d__Eukaryota	k__Fungi	p__Glomeromycota	c__Glomeromycetes	o__Glomerales	f__Glomeraceae	g__Sclerocystis	s__sinuosa	ASV108	34	3.42852533075E-5	0.83%
d__Eukaryota	k__Fungi	p__Glomeromycota	c__Glomeromycetes	o__Glomerales	f__Glomeraceae	g__Glomus	s__unclassified_g__Glomus	ASV728	28	2.82349144885E-5	0.83%
d__Eukaryota	k__Fungi	p__Glomeromycota	c__Glomeromycetes	o__Glomerales	f__Glomeraceae	g__unclassified_f__Glomeraceae	s__unclassified_f__Glomeraceae	ASV447	7	7.05872862214E-6	0.83%
d__Eukaryota	k__Fungi	p__Glomeromycota	c__Glomeromycetes	o__Glomerales	f__Claroideoglomeraceae	g__Claroideoglomus	s__sp._VTX00358	ASV23	13	1.31090674411E-5	0.83%
d__Eukaryota	k__Fungi	p__Glomeromycota	c__Glomeromycetes	o__Glomerales	f__Glomeraceae	g__Sclerocystis	s__sinuosa	ASV738	18	1.81510164569E-5	0.83%
d__Eukaryota	k__Fungi	p__Glomeromycota	c__Glomeromycetes	o__Glomerales	f__unclassified_o__Glomerales	g__unclassified_o__Glomerales	s__unclassified_o__Glomerales	ASV161	11	1.10922878348E-5	2.5%
d__Eukaryota	k__Fungi	p__Glomeromycota	c__Glomeromycetes	o__Glomerales	f__Glomeraceae	g__Glomus	s__sp._VTX00387	ASV634	25	2.52097450791E-5	0.83%
d__Eukaryota	k__Fungi	p__Glomeromycota	c__Glomeromycetes	o__Glomerales	f__Glomeraceae	g__unclassified_f__Glomeraceae	s__unclassified_f__Glomeraceae	ASV731	31	3.1260083898E-5	0.83%
d__Eukaryota	k__Fungi	p__Glomeromycota	c__Glomeromycetes	o__Glomerales	f__Glomeraceae	g__unclassified_f__Glomeraceae	s__unclassified_f__Glomeraceae	ASV490	24	2.42013552759E-5	0.83%
d__Eukaryota	k__Fungi	p__Glomeromycota	c__Glomeromycetes	o__Glomerales	f__Glomeraceae	g__unclassified_f__Glomeraceae	s__unclassified_f__Glomeraceae	ASV680	25	2.52097450791E-5	0.83%
d__Eukaryota	k__Fungi	p__Glomeromycota	c__Glomeromycetes	o__Glomerales	f__Glomeraceae	g__Sclerocystis	s__sinuosa	ASV687	29	2.92433042917E-5	1.67%
d__Eukaryota	k__Fungi	p__Glomeromycota	c__Glomeromycetes	o__Glomerales	f__Glomeraceae	g__Glomus	s__unclassified_g__Glomus	ASV649	8	8.0671184253E-6	0.83%
d__Eukaryota	k__Fungi	p__Glomeromycota	c__Glomeromycetes	o__Glomerales	f__Glomeraceae	g__Glomus	s__sp._VTX00387	ASV500	9	9.07550822846E-6	0.83%
d__Eukaryota	k__Fungi	p__Glomeromycota	c__Glomeromycetes	o__Glomerales	f__Glomeraceae	g__Glomus	s__sp._VTX00400	ASV605	3	3.02516940949E-6	0.83%
d__Eukaryota	k__Fungi	p__Glomeromycota	c__Glomeromycetes	o__Glomerales	f__Glomeraceae	g__Sclerocystis	s__sinuosa	ASV252	21	2.11761858664E-5	0.83%
d__Eukaryota	k__Fungi	p__Glomeromycota	c__Glomeromycetes	o__Glomerales	f__Glomeraceae	g__unclassified_f__Glomeraceae	s__unclassified_f__Glomeraceae	ASV568	14	1.41174572443E-5	1.67%
d__Eukaryota	k__Fungi	p__Glomeromycota	c__Glomeromycetes	o__Glomerales	f__Glomeraceae	g__Glomus	s__unclassified_g__Glomus	ASV505	16	1.61342368506E-5	0.83%
d__Eukaryota	k__Fungi	p__Glomeromycota	c__Glomeromycetes	o__Glomerales	f__Glomeraceae	g__Glomus	s__unclassified_g__Glomus	ASV465	12	1.21006776379E-5	0.83%
d__Eukaryota	k__Fungi	p__Glomeromycota	c__Glomeromycetes	o__Glomerales	f__Glomeraceae	g__Glomus	s__sp._VTX00387	ASV37	18	1.81510164569E-5	0.83%
d__Eukaryota	k__Fungi	p__Glomeromycota	c__Glomeromycetes	o__Glomerales	f__Glomeraceae	g__unclassified_f__Glomeraceae	s__unclassified_f__Glomeraceae	ASV409	15	1.51258470474E-5	3.33%
d__Eukaryota	k__Fungi	p__Glomeromycota	c__Glomeromycetes	o__Glomerales	f__Glomeraceae	g__Glomus	s__unclassified_g__Glomus	ASV630	28	2.82349144885E-5	0.83%
d__Eukaryota	k__Fungi	p__Glomeromycota	c__Glomeromycetes	o__Glomerales	f__Glomeraceae	g__Glomus	s__unclassified_g__Glomus	ASV273	10	1.00838980316E-5	0.83%
d__Eukaryota	k__Fungi	p__Glomeromycota	c__Glomeromycetes	o__Glomerales	f__Glomeraceae	g__Glomus	s__unclassified_g__Glomus	ASV631	25	2.52097450791E-5	0.83%
d__Eukaryota	k__Fungi	p__Glomeromycota	c__Glomeromycetes	o__Glomerales	f__Glomeraceae	g__Glomus	s__sp._VTX00387	ASV765	23	2.31929654727E-5	0.83%
d__Eukaryota	k__Fungi	p__Glomeromycota	c__Glomeromycetes	o__Glomerales	f__Glomeraceae	g__Glomus	s__sp._VTX00387	ASV708	14	1.41174572443E-5	0.83%
d__Eukaryota	k__Fungi	p__Glomeromycota	c__Glomeromycetes	o__Glomerales	f__Glomeraceae	g__Glomus	s__sp._VTX00387	ASV677	10	1.00838980316E-5	0.83%
d__Eukaryota	k__Fungi	p__Glomeromycota	c__Glomeromycetes	o__Glomerales	f__Glomeraceae	g__Sclerocystis	s__sinuosa	ASV725	5	5.04194901581E-6	0.83%
d__Eukaryota	k__Fungi	p__Glomeromycota	c__Glomeromycetes	o__Glomerales	f__Glomeraceae	g__Sclerocystis	s__sinuosa	ASV643	9	9.07550822846E-6	0.83%
d__Eukaryota	k__Fungi	p__Glomeromycota	c__Glomeromycetes	o__Glomerales	f__Glomeraceae	g__Sclerocystis	s__sinuosa	ASV530	21	2.11761858664E-5	0.83%
d__Eukaryota	k__Fungi	p__Glomeromycota	c__Glomeromycetes	o__Glomerales	f__Glomeraceae	g__Sclerocystis	s__sinuosa	ASV391	22	2.21845756696E-5	0.83%
d__Eukaryota	k__Fungi	p__Glomeromycota	c__Glomeromycetes	o__Glomerales	f__Glomeraceae	g__Sclerocystis	s__sinuosa	ASV716	15	1.51258470474E-5	0.83%
d__Eukaryota	k__Fungi	p__Glomeromycota	c__Glomeromycetes	o__Glomerales	f__Claroideoglomeraceae	g__Claroideoglomus	s__sp._VTX00358	ASV635	20	2.01677960632E-5	0.83%
d__Eukaryota	k__Fungi	p__Glomeromycota	c__Glomeromycetes	o__Glomerales	f__Glomeraceae	g__unclassified_f__Glomeraceae	s__unclassified_f__Glomeraceae	ASV39	17	1.71426266538E-5	0.83%
d__Eukaryota	k__Fungi	p__Glomeromycota	c__Glomeromycetes	o__Glomerales	f__Glomeraceae	g__Glomus	s__sp._VTX00387	ASV468	11	1.10922878348E-5	0.83%
d__Eukaryota	k__Fungi	p__Glomeromycota	c__Glomeromycetes	o__Glomerales	f__Glomeraceae	g__unclassified_f__Glomeraceae	s__unclassified_f__Glomeraceae	ASV516	5	5.04194901581E-6	0.83%
d__Eukaryota	k__Fungi	p__Glomeromycota	c__Glomeromycetes	o__Glomerales	f__Glomeraceae	g__Glomus	s__sp._VTX00387	ASV467	7	7.05872862214E-6	0.83%
d__Eukaryota	k__Fungi	p__Glomeromycota	c__Glomeromycetes	o__Glomerales	f__Glomeraceae	g__Glomus	s__sp._VTX00400	ASV466	8	8.0671184253E-6	0.83%
d__Eukaryota	k__Fungi	p__Glomeromycota	c__Glomeromycetes	o__Glomerales	f__Glomeraceae	g__Glomus	s__sp._VTX00387	ASV448	3	3.02516940949E-6	0.83%
d__Eukaryota	k__Fungi	p__Glomeromycota	c__Glomeromycetes	o__Glomerales	f__Glomeraceae	g__unclassified_f__Glomeraceae	s__unclassified_f__Glomeraceae	ASV700	10	1.00838980316E-5	0.83%
d__Eukaryota	k__Fungi	p__Glomeromycota	c__Glomeromycetes	o__Glomerales	f__Glomeraceae	g__Sclerocystis	s__sinuosa	ASV159	14	1.41174572443E-5	2.5%
d__Eukaryota	k__Fungi	p__Glomeromycota	c__Glomeromycetes	o__Glomerales	f__Glomeraceae	g__unclassified_f__Glomeraceae	s__unclassified_f__Glomeraceae	ASV536	15	1.51258470474E-5	1.67%
d__Eukaryota	k__Fungi	p__Glomeromycota	c__Glomeromycetes	o__Glomerales	f__Glomeraceae	g__Sclerocystis	s__sinuosa	ASV601	17	1.71426266538E-5	3.33%
d__Eukaryota	k__Fungi	p__Glomeromycota	c__Glomeromycetes	o__Glomerales	f__Glomeraceae	g__Sclerocystis	s__sinuosa	ASV356	10	1.00838980316E-5	0.83%
d__Eukaryota	k__Fungi	p__Glomeromycota	c__Glomeromycetes	o__Glomerales	f__Glomeraceae	g__Sclerocystis	s__sinuosa	ASV565	11	1.10922878348E-5	0.83%
d__Eukaryota	k__Fungi	p__Glomeromycota	c__Glomeromycetes	o__Glomerales	f__Glomeraceae	g__Glomus	s__sp._VTX00400	ASV501	2	2.01677960632E-6	0.83%
d__Eukaryota	k__Fungi	p__Glomeromycota	c__Glomeromycetes	o__Glomerales	f__Glomeraceae	g__Glomus	s__sp._VTX00387	ASV678	8	8.0671184253E-6	0.83%
d__Eukaryota	k__Fungi	p__Glomeromycota	c__Glomeromycetes	o__Glomerales	f__Glomeraceae	g__Sclerocystis	s__sinuosa	ASV434	8	8.0671184253E-6	0.83%
d__Eukaryota	k__Fungi	p__Glomeromycota	c__Glomeromycetes	o__Glomerales	f__Glomeraceae	g__Sclerocystis	s__sinuosa	ASV709	10	1.00838980316E-5	0.83%
d__Eukaryota	k__Fungi	p__Glomeromycota	c__Glomeromycetes	o__Glomerales	f__Claroideoglomeraceae	g__Claroideoglomus	s__sp._VTX00358	ASV545	10	1.00838980316E-5	0.83%
d__Eukaryota	k__Fungi	p__Glomeromycota	c__Glomeromycetes	o__Glomerales	f__Glomeraceae	g__Glomus	s__unclassified_g__Glomus	ASV40	15	1.51258470474E-5	0.83%
d__Eukaryota	k__Fungi	p__Glomeromycota	c__Glomeromycetes	o__Glomerales	f__Glomeraceae	g__Sclerocystis	s__sinuosa	ASV636	15	1.51258470474E-5	0.83%
d__Eukaryota	k__Fungi	p__Glomeromycota	c__Glomeromycetes	o__Glomerales	f__Glomeraceae	g__Sclerocystis	s__sinuosa	ASV213	3	3.02516940949E-6	0.83%
d__Eukaryota	k__Fungi	p__Glomeromycota	c__Glomeromycetes	o__Glomerales	f__Glomeraceae	g__Sclerocystis	s__sinuosa	ASV661	6	6.05033881897E-6	0.83%
d__Eukaryota	k__Fungi	p__Glomeromycota	c__Glomeromycetes	o__Glomerales	f__Glomeraceae	g__Sclerocystis	s__sinuosa	ASV214	9	9.07550822846E-6	0.83%
d__Eukaryota	k__Fungi	p__Glomeromycota	c__Glomeromycetes	o__Glomerales	f__Glomeraceae	g__Sclerocystis	s__sinuosa	ASV519	7	7.05872862214E-6	0.83%
d__Eukaryota	k__Fungi	p__Glomeromycota	c__Glomeromycetes	o__Glomerales	f__Glomeraceae	g__unclassified_f__Glomeraceae	s__unclassified_f__Glomeraceae	ASV566	10	1.00838980316E-5	0.83%
d__Eukaryota	k__Fungi	p__Glomeromycota	c__Glomeromycetes	o__Glomerales	f__Glomeraceae	g__Sclerocystis	s__sinuosa	ASV679	8	8.0671184253E-6	0.83%
d__Eukaryota	k__Fungi	p__Glomeromycota	c__Glomeromycetes	o__Glomerales	f__Glomeraceae	g__Sclerocystis	s__sinuosa	ASV711	7	7.05872862214E-6	0.83%
d__Eukaryota	k__Fungi	p__Glomeromycota	c__Glomeromycetes	o__Glomerales	f__Glomeraceae	g__unclassified_f__Glomeraceae	s__unclassified_f__Glomeraceae	ASV710	6	6.05033881897E-6	0.83%
d__Eukaryota	k__Fungi	p__Glomeromycota	c__Glomeromycetes	o__Glomerales	f__Glomeraceae	g__Sclerocystis	s__sinuosa	ASV343	3	3.02516940949E-6	0.83%
d__Eukaryota	k__Fungi	p__Glomeromycota	c__Glomeromycetes	o__Glomerales	f__Glomeraceae	g__Sclerocystis	s__sinuosa	ASV297	3	3.02516940949E-6	0.83%
d__Eukaryota	k__Fungi	p__Glomeromycota	c__Glomeromycetes	o__Glomerales	f__Glomeraceae	g__Sclerocystis	s__sinuosa	ASV766	13	1.31090674411E-5	0.83%
d__Eukaryota	k__Fungi	p__Glomeromycota	c__Glomeromycetes	o__Glomerales	f__Glomeraceae	g__Glomus	s__sp._VTX00387	ASV662	6	6.05033881897E-6	0.83%
d__Eukaryota	k__Fungi	p__Glomeromycota	c__Glomeromycetes	o__Glomerales	f__Glomeraceae	g__Sclerocystis	s__sinuosa	ASV593	4	4.03355921265E-6	0.83%
d__Eukaryota	k__Fungi	p__Glomeromycota	c__Glomeromycetes	o__Glomerales	f__Glomeraceae	g__Sclerocystis	s__sinuosa	ASV435	7	7.05872862214E-6	0.83%
d__Eukaryota	k__Fungi	p__Glomeromycota	c__Glomeromycetes	o__Glomerales	f__Glomeraceae	g__Sclerocystis	s__sinuosa	ASV712	7	7.05872862214E-6	0.83%
d__Eukaryota	k__Fungi	p__Glomeromycota	c__Glomeromycetes	o__Glomerales	f__Glomeraceae	g__unclassified_f__Glomeraceae	s__unclassified_f__Glomeraceae	ASV528	13	1.31090674411E-5	0.83%
d__Eukaryota	k__Fungi	p__Glomeromycota	c__Glomeromycetes	o__Glomerales	f__Glomeraceae	g__Glomus	s__sp._VTX00400	ASV449	2	2.01677960632E-6	0.83%
d__Eukaryota	k__Fungi	p__Glomeromycota	c__Glomeromycetes	o__Glomerales	f__Glomeraceae	g__Glomus	s__sp._VTX00400	ASV606	2	2.01677960632E-6	0.83%
d__Eukaryota	k__Fungi	p__Glomeromycota	c__Glomeromycetes	o__Glomerales	f__Glomeraceae	g__Sclerocystis	s__sinuosa	ASV567	7	7.05872862214E-6	0.83%
d__Eukaryota	k__Fungi	p__Glomeromycota	c__Glomeromycetes	o__Glomerales	f__Glomeraceae	g__Sclerocystis	s__sinuosa	ASV397	5	5.04194901581E-6	0.83%
d__Eukaryota	k__Fungi	p__Glomeromycota	c__Glomeromycetes	o__Glomerales	f__Glomeraceae	g__unclassified_f__Glomeraceae	s__unclassified_f__Glomeraceae	ASV200	7	7.05872862214E-6	2.5%
d__Eukaryota	k__Fungi	p__Glomeromycota	c__Glomeromycetes	o__Glomerales	f__Glomeraceae	g__Glomus	s__unclassified_g__Glomus	ASV215	2	2.01677960632E-6	0.83%
d__Eukaryota	k__Fungi	p__Glomeromycota	c__Glomeromycetes	o__Glomerales	f__Glomeraceae	g__Glomus	s__unclassified_g__Glomus	ASV44	12	1.21006776379E-5	0.83%
d__Eukaryota	k__Fungi	p__Glomeromycota	c__Glomeromycetes	o__Glomerales	f__Glomeraceae	g__Glomus	s__sp._VTX00387	ASV721	10	1.00838980316E-5	0.83%
d__Eukaryota	k__Fungi	p__Glomeromycota	c__Glomeromycetes	o__Glomerales	f__Glomeraceae	g__Glomus	s__sp._VTX00400	ASV45	12	1.21006776379E-5	0.83%
d__Eukaryota	k__Fungi	p__Glomeromycota	c__Glomeromycetes	o__Glomerales	f__Glomeraceae	g__Glomus	s__sp._VTX00387	ASV739	6	6.05033881897E-6	0.83%
d__Eukaryota	k__Fungi	p__Glomeromycota	c__Glomeromycetes	o__Glomerales	f__Glomeraceae	g__Sclerocystis	s__sinuosa	ASV274	7	7.05872862214E-6	0.83%
d__Eukaryota	k__Fungi	p__Glomeromycota	c__Glomeromycetes	o__Glomerales	f__Glomeraceae	g__Glomus	s__sp._VTX00387	ASV358	5	5.04194901581E-6	0.83%
d__Eukaryota	k__Fungi	p__Glomeromycota	c__Glomeromycetes	o__Glomerales	f__Glomeraceae	g__unclassified_f__Glomeraceae	s__unclassified_f__Glomeraceae	ASV216	4	4.03355921265E-6	0.83%
d__Eukaryota	k__Fungi	p__Glomeromycota	c__Glomeromycetes	o__Glomerales	f__Claroideoglomeraceae	g__Claroideoglomus	s__sp._VTX00358	ASV546	7	7.05872862214E-6	0.83%
d__Eukaryota	k__Fungi	p__Glomeromycota	c__Glomeromycetes	o__Glomerales	f__Glomeraceae	g__unclassified_f__Glomeraceae	s__unclassified_f__Glomeraceae	ASV331	3	3.02516940949E-6	0.83%
d__Eukaryota	k__Fungi	p__Glomeromycota	c__Glomeromycetes	o__Glomerales	f__Glomeraceae	g__unclassified_f__Glomeraceae	s__unclassified_f__Glomeraceae	ASV121	4	4.03355921265E-6	0.83%
d__Eukaryota	k__Fungi	p__Glomeromycota	c__Glomeromycetes	o__Glomerales	f__Glomeraceae	g__Sclerocystis	s__sinuosa	ASV421	11	1.10922878348E-5	2.5%
d__Eukaryota	k__Fungi	p__Glomeromycota	c__Glomeromycetes	o__Glomerales	f__Glomeraceae	g__unclassified_f__Glomeraceae	s__unclassified_f__Glomeraceae	ASV344	5	5.04194901581E-6	0.83%
d__Eukaryota	k__Fungi	p__Glomeromycota	c__Glomeromycetes	o__Glomerales	f__Glomeraceae	g__Glomus	s__sp._VTX00387	ASV714	5	5.04194901581E-6	0.83%
d__Eukaryota	k__Fungi	p__Glomeromycota	c__Glomeromycetes	o__Glomerales	f__Glomeraceae	g__Glomus	s__sp._VTX00400	ASV436	3	3.02516940949E-6	0.83%
d__Eukaryota	k__Fungi	p__Glomeromycota	c__Glomeromycetes	o__Glomerales	f__Glomeraceae	g__Glomus	s__unclassified_g__Glomus	ASV607	2	2.01677960632E-6	0.83%
d__Eukaryota	k__Fungi	p__Glomeromycota	c__Glomeromycetes	o__Glomerales	f__Glomeraceae	g__unclassified_f__Glomeraceae	s__unclassified_f__Glomeraceae	ASV217	6	6.05033881897E-6	1.67%
d__Eukaryota	k__Fungi	p__Glomeromycota	c__Glomeromycetes	o__Glomerales	f__Glomeraceae	g__Sclerocystis	s__sinuosa	ASV713	8	8.0671184253E-6	0.83%
d__Eukaryota	k__Fungi	p__Glomeromycota	c__Glomeromycetes	o__Glomerales	f__Glomeraceae	g__unclassified_f__Glomeraceae	s__unclassified_f__Glomeraceae	ASV485	2	2.01677960632E-6	0.83%
d__Eukaryota	k__Fungi	p__Glomeromycota	c__Glomeromycetes	o__Glomerales	f__Glomeraceae	g__unclassified_f__Glomeraceae	s__unclassified_f__Glomeraceae	ASV359	3	3.02516940949E-6	0.83%
d__Eukaryota	k__Fungi	p__Glomeromycota	c__Glomeromycetes	o__Glomerales	f__Claroideoglomeraceae	g__Claroideoglomus	s__sp._VTX00358	ASV418	7	7.05872862214E-6	0.83%
d__Eukaryota	k__Fungi	p__Glomeromycota	c__Glomeromycetes	o__Glomerales	f__Glomeraceae	g__Sclerocystis	s__sinuosa	ASV540	7	7.05872862214E-6	1.67%
d__Eukaryota	k__Fungi	p__Glomeromycota	c__Glomeromycetes	o__Glomerales	f__Glomeraceae	g__Glomus	s__unclassified_g__Glomus	ASV284	5	5.04194901581E-6	1.67%
d__Eukaryota	k__Fungi	p__Glomeromycota	c__Glomeromycetes	o__Glomerales	f__Glomeraceae	g__Sclerocystis	s__sinuosa	ASV345	2	2.01677960632E-6	0.83%
d__Eukaryota	k__Fungi	p__Glomeromycota	c__Glomeromycetes	o__Glomerales	f__Glomeraceae	g__unclassified_f__Glomeraceae	s__unclassified_f__Glomeraceae	ASV437	2	2.01677960632E-6	0.83%
d__Eukaryota	k__Fungi	p__Glomeromycota	c__Glomeromycetes	o__Glomerales	f__Claroideoglomeraceae	g__Claroideoglomus	s__sp._VTX00358	ASV667	14	1.41174572443E-5	0.83%
d__Eukaryota	k__Fungi	p__Glomeromycota	c__Glomeromycetes	o__Glomerales	f__Glomeraceae	g__Sclerocystis	s__sinuosa	ASV715	8	8.0671184253E-6	0.83%
d__Eukaryota	k__Fungi	p__Glomeromycota	c__Glomeromycetes	o__Glomerales	f__Glomeraceae	g__Sclerocystis	s__sinuosa	ASV608	4	4.03355921265E-6	0.83%
d__Eukaryota	k__Fungi	p__Glomeromycota	c__Glomeromycetes	o__Glomerales	f__Glomeraceae	g__unclassified_f__Glomeraceae	s__unclassified_f__Glomeraceae	ASV752	6	6.05033881897E-6	0.83%
d__Eukaryota	k__Fungi	p__Glomeromycota	c__Glomeromycetes	o__Glomerales	f__Glomeraceae	g__Sclerocystis	s__sinuosa	ASV502	2	2.01677960632E-6	0.83%
d__Eukaryota	k__Fungi	p__Glomeromycota	c__Glomeromycetes	o__Glomerales	f__Glomeraceae	g__Glomus	s__sp._VTX00400	ASV595	6	6.05033881897E-6	0.83%
d__Eukaryota	k__Fungi	p__Glomeromycota	c__Glomeromycetes	o__Glomerales	f__Glomeraceae	g__Glomus	s__unclassified_g__Glomus	ASV419	3	3.02516940949E-6	0.83%
d__Eukaryota	k__Fungi	p__Glomeromycota	c__Glomeromycetes	o__Glomerales	f__Glomeraceae	g__unclassified_f__Glomeraceae	s__unclassified_f__Glomeraceae	ASV614	8	8.0671184253E-6	0.83%
d__Eukaryota	k__Fungi	p__Glomeromycota	c__Glomeromycetes	o__Glomerales	f__Glomeraceae	g__Sclerocystis	s__sinuosa	ASV749	2	2.01677960632E-6	0.83%
d__Eukaryota	k__Fungi	p__Glomeromycota	c__Glomeromycetes	o__Glomerales	f__Glomeraceae	g__Sclerocystis	s__sinuosa	ASV688	6	6.05033881897E-6	0.83%
d__Eukaryota	k__Fungi	p__Glomeromycota	c__Glomeromycetes	o__Glomerales	f__Glomeraceae	g__unclassified_f__Glomeraceae	s__unclassified_f__Glomeraceae	ASV438	6	6.05033881897E-6	0.83%
d__Eukaryota	k__Fungi	p__Glomeromycota	c__Glomeromycetes	o__Glomerales	f__Glomeraceae	g__unclassified_f__Glomeraceae	s__unclassified_f__Glomeraceae	ASV694	2	2.01677960632E-6	0.83%
d__Eukaryota	k__Fungi	p__Glomeromycota	c__Glomeromycetes	o__Glomerales	f__Glomeraceae	g__unclassified_f__Glomeraceae	s__unclassified_f__Glomeraceae	ASV506	9	9.07550822846E-6	1.67%
d__Eukaryota	k__Fungi	p__Glomeromycota	c__Glomeromycetes	o__Glomerales	f__Glomeraceae	g__unclassified_f__Glomeraceae	s__unclassified_f__Glomeraceae	ASV122	3	3.02516940949E-6	0.83%
d__Eukaryota	k__Fungi	p__Glomeromycota	c__Glomeromycetes	o__Glomerales	f__Glomeraceae	g__unclassified_f__Glomeraceae	s__unclassified_f__Glomeraceae	ASV123	2	2.01677960632E-6	0.83%
d__Eukaryota	k__Fungi	p__Glomeromycota	c__Glomeromycetes	o__Glomerales	f__Glomeraceae	g__unclassified_f__Glomeraceae	s__unclassified_f__Glomeraceae	ASV594	6	6.05033881897E-6	0.83%
d__Eukaryota	k__Fungi	p__Glomeromycota	c__Glomeromycetes	o__Glomerales	f__Glomeraceae	g__unclassified_f__Glomeraceae	s__unclassified_f__Glomeraceae	ASV124	1	1.00838980316E-6	0.83%
d__Eukaryota	k__Fungi	p__Glomeromycota	c__Glomeromycetes	o__Glomerales	f__Glomeraceae	g__unclassified_f__Glomeraceae	s__unclassified_f__Glomeraceae	ASV242	8	8.0671184253E-6	2.5%
d__Eukaryota	k__Fungi	p__Glomeromycota	c__Glomeromycetes	o__Glomerales	f__Glomeraceae	g__unclassified_f__Glomeraceae	s__unclassified_f__Glomeraceae	ASV281	2	2.01677960632E-6	0.83%
d__Eukaryota	k__Fungi	p__Glomeromycota	c__Glomeromycetes	o__Glomerales	f__Glomeraceae	g__unclassified_f__Glomeraceae	s__unclassified_f__Glomeraceae	ASV439	3	3.02516940949E-6	0.83%
d__Eukaryota	k__Fungi	p__Glomeromycota	c__Glomeromycetes	o__Glomerales	f__Glomeraceae	g__unclassified_f__Glomeraceae	s__unclassified_f__Glomeraceae	ASV650	1	1.00838980316E-6	0.83%
d__Eukaryota	k__Fungi	p__Glomeromycota	c__Glomeromycetes	o__Glomerales	f__Glomeraceae	g__Sclerocystis	s__sinuosa	ASV346	3	3.02516940949E-6	0.83%
d__Eukaryota	k__Fungi	p__Glomeromycota	c__Glomeromycetes	o__Glomerales	f__Glomeraceae	g__Sclerocystis	s__sinuosa	ASV767	5	5.04194901581E-6	0.83%
d__Eukaryota	k__Fungi	p__Glomeromycota	c__Glomeromycetes	o__Glomerales	f__Glomeraceae	g__Sclerocystis	s__sinuosa	ASV298	1	1.00838980316E-6	0.83%
d__Eukaryota	k__Fungi	p__Glomeromycota	c__Glomeromycetes	o__Glomerales	f__Glomeraceae	g__Glomus	s__sp._VTX00387	ASV750	1	1.00838980316E-6	0.83%
d__Eukaryota	k__Fungi	p__Glomeromycota	c__Glomeromycetes	o__Glomerales	f__Glomeraceae	g__Sclerocystis	s__sinuosa	ASV83	2	2.01677960632E-6	0.83%
d__Eukaryota	k__Fungi	p__Glomeromycota	c__Glomeromycetes	o__Glomerales	f__Glomeraceae	g__Glomus	s__sp._VTX00387	ASV586	3	3.02516940949E-6	0.83%
d__Eukaryota	k__Fungi	p__Glomeromycota	c__Glomeromycetes	o__Glomerales	f__Glomeraceae	g__Glomus	s__sp._VTX00387	ASV476	3	3.02516940949E-6	0.83%
d__Eukaryota	k__Fungi	p__Glomeromycota	c__Glomeromycetes	o__Glomerales	f__Glomeraceae	g__Glomus	s__unclassified_g__Glomus	ASV440	1	1.00838980316E-6	0.83%
d__Eukaryota	k__Fungi	p__Glomeromycota	c__Glomeromycetes	o__Glomerales	f__Glomeraceae	g__Sclerocystis	s__sinuosa	ASV762	2	2.01677960632E-6	0.83%
d__Eukaryota	k__Fungi	p__Glomeromycota	c__Glomeromycetes	o__Glomerales	f__Glomeraceae	g__Sclerocystis	s__sinuosa	ASV726	4	4.03355921265E-6	0.83%
d__Eukaryota	k__Fungi	p__Glomeromycota	c__Glomeromycetes	o__Glomerales	f__Glomeraceae	g__Sclerocystis	s__sinuosa	ASV510	5	5.04194901581E-6	0.83%
d__Eukaryota	k__Fungi	p__Glomeromycota	c__Glomeromycetes	o__Glomerales	f__Glomeraceae	g__Glomus	s__sp._VTX00400	ASV451	1	1.00838980316E-6	0.83%
d__Eukaryota	k__Fungi	p__Glomeromycota	c__Glomeromycetes	o__Glomerales	f__Glomeraceae	g__unclassified_f__Glomeraceae	s__unclassified_f__Glomeraceae	ASV218	1	1.00838980316E-6	0.83%
d__Eukaryota	k__Fungi	p__Glomeromycota	c__Glomeromycetes	o__Glomerales	f__Glomeraceae	g__Sclerocystis	s__sinuosa	ASV651	1	1.00838980316E-6	0.83%
d__Eukaryota	k__Fungi	p__Glomeromycota	c__Glomeromycetes	o__Glomerales	f__Glomeraceae	g__Sclerocystis	s__sinuosa	ASV596	6	6.05033881897E-6	0.83%
d__Eukaryota	k__Fungi	p__Glomeromycota	c__Glomeromycetes	o__Glomerales	f__Glomeraceae	g__Glomus	s__unclassified_g__Glomus	ASV347	1	1.00838980316E-6	0.83%
d__Eukaryota	k__Fungi	p__Glomeromycota	c__Glomeromycetes	o__Glomerales	f__Glomeraceae	g__unclassified_f__Glomeraceae	s__unclassified_f__Glomeraceae	ASV609	2	2.01677960632E-6	0.83%
d__Eukaryota	k__Fungi	p__Glomeromycota	c__Glomeromycetes	o__Glomerales	f__Glomeraceae	g__Sclerocystis	s__sinuosa	ASV26	2	2.01677960632E-6	0.83%
d__Eukaryota	k__Fungi	p__Glomeromycota	c__Glomeromycetes	o__Glomerales	f__Claroideoglomeraceae	g__Claroideoglomus	s__sp._VTX00358	ASV199	2	2.01677960632E-6	0.83%
d__Eukaryota	k__Fungi	p__Glomeromycota	c__Glomeromycetes	o__Glomerales	f__Glomeraceae	g__unclassified_f__Glomeraceae	s__unclassified_f__Glomeraceae	ASV520	2	2.01677960632E-6	0.83%
d__Eukaryota	k__Fungi	p__Glomeromycota	c__Glomeromycetes	o__Glomerales	f__Glomeraceae	g__unclassified_f__Glomeraceae	s__unclassified_f__Glomeraceae	ASV637	4	4.03355921265E-6	1.67%
d__Eukaryota	k__Fungi	p__Glomeromycota	c__Glomeromycetes	o__Glomerales	f__Glomeraceae	g__Glomus	s__sp._VTX00387	ASV300	1	1.00838980316E-6	0.83%
d__Eukaryota	k__Fungi	p__Glomeromycota	c__Glomeromycetes	o__Glomerales	f__Glomeraceae	g__Sclerocystis	s__sinuosa	ASV548	1	1.00838980316E-6	0.83%
d__Eukaryota	k__Fungi	p__Glomeromycota	c__Glomeromycetes	o__Glomerales	f__Glomeraceae	g__Glomus	s__unclassified_g__Glomus	ASV588	2	2.01677960632E-6	0.83%
d__Eukaryota	k__Fungi	p__Glomeromycota	c__Glomeromycetes	o__Glomerales	f__Glomeraceae	g__Glomus	s__sp._VTX00387	ASV615	3	3.02516940949E-6	0.83%
d__Eukaryota	k__Fungi	p__Glomeromycota	c__Glomeromycetes	o__Glomerales	f__Glomeraceae	g__unclassified_f__Glomeraceae	s__unclassified_f__Glomeraceae	ASV301	1	1.00838980316E-6	0.83%
d__Eukaryota	k__Fungi	p__Glomeromycota	c__Glomeromycetes	o__Glomerales	f__Glomeraceae	g__Sclerocystis	s__sinuosa	ASV537	1	1.00838980316E-6	0.83%
d__Eukaryota	k__Fungi	p__Glomeromycota	c__Glomeromycetes	o__Glomerales	f__Glomeraceae	g__unclassified_f__Glomeraceae	s__unclassified_f__Glomeraceae	ASV702	1	1.00838980316E-6	0.83%
d__Eukaryota	k__Fungi	p__Glomeromycota	c__Glomeromycetes	o__Glomerales	f__Glomeraceae	g__unclassified_f__Glomeraceae	s__unclassified_f__Glomeraceae	ASV549	2	2.01677960632E-6	0.83%
d__Eukaryota	k__Fungi	p__Glomeromycota	c__Glomeromycetes	o__Glomerales	f__Glomeraceae	g__unclassified_f__Glomeraceae	s__unclassified_f__Glomeraceae	ASV219	1	1.00838980316E-6	0.83%
d__Eukaryota	k__Fungi	p__Glomeromycota	c__Glomeromycetes	o__Glomerales	f__Glomeraceae	g__Glomus	s__sp._VTX00400	ASV697	2	2.01677960632E-6	0.83%
d__Eukaryota	k__Fungi	p__Glomeromycota	c__Glomeromycetes	o__Glomerales	f__Glomeraceae	g__Glomus	s__sp._VTX00400	ASV360	1	1.00838980316E-6	0.83%
d__Eukaryota	k__Fungi	p__Glomeromycota	c__Glomeromycetes	o__Glomerales	f__Glomeraceae	g__Glomus	s__sp._VTX00387	ASV453	1	1.00838980316E-6	0.83%
d__Eukaryota	k__Fungi	p__Glomeromycota	c__Glomeromycetes	o__Glomerales	f__Glomeraceae	g__Sclerocystis	s__sinuosa	ASV539	2	2.01677960632E-6	0.83%
d__Eukaryota	k__Fungi	p__Glomeromycota	c__Glomeromycetes	o__Glomerales	f__Glomeraceae	g__unclassified_f__Glomeraceae	s__unclassified_f__Glomeraceae	ASV302	1	1.00838980316E-6	0.83%
d__Eukaryota	k__Fungi	p__Glomeromycota	c__Glomeromycetes	o__Glomerales	f__Glomeraceae	g__Sclerocystis	s__sinuosa	ASV455	1	1.00838980316E-6	0.83%
d__Eukaryota	k__Fungi	p__Glomeromycota	c__Glomeromycetes	o__Glomerales	f__Glomeraceae	g__Glomus	s__sp._VTX00387	ASV523	2	2.01677960632E-6	0.83%
d__Eukaryota	k__Fungi	p__Glomeromycota	c__Glomeromycetes	o__Glomerales	f__Glomeraceae	g__unclassified_f__Glomeraceae	s__unclassified_f__Glomeraceae	ASV503	1	1.00838980316E-6	0.83%
d__Eukaryota	k__Fungi	p__Glomeromycota	c__Glomeromycetes	o__Glomerales	f__Glomeraceae	g__Sclerocystis	s__sinuosa	ASV220	2	2.01677960632E-6	0.83%
d__Eukaryota	k__Fungi	p__Glomeromycota	c__Glomeromycetes	o__Glomerales	f__Glomeraceae	g__unclassified_f__Glomeraceae	s__unclassified_f__Glomeraceae	ASV87	1	1.00838980316E-6	0.83%
d__Eukaryota	k__Fungi	p__Glomeromycota	c__Glomeromycetes	o__Glomerales	f__Glomeraceae	g__unclassified_f__Glomeraceae	s__unclassified_f__Glomeraceae	ASV538	3	3.02516940949E-6	0.83%
d__Eukaryota	k__Fungi	p__Glomeromycota	c__Glomeromycetes	o__Glomerales	f__unclassified_o__Glomerales	g__unclassified_o__Glomerales	s__unclassified_o__Glomerales	ASV522	1	1.00838980316E-6	0.83%
d__Eukaryota	k__Fungi	p__Glomeromycota	c__Glomeromycetes	o__Glomerales	f__Glomeraceae	g__Sclerocystis	s__sinuosa	ASV84	1	1.00838980316E-6	0.83%
d__Eukaryota	k__Fungi	p__Glomeromycota	c__Glomeromycetes	o__Glomerales	f__Glomeraceae	g__unclassified_f__Glomeraceae	s__unclassified_f__Glomeraceae	ASV126	1	1.00838980316E-6	0.83%
d__Eukaryota	k__Fungi	p__Glomeromycota	c__Glomeromycetes	o__Glomerales	f__Glomeraceae	g__unclassified_f__Glomeraceae	s__unclassified_f__Glomeraceae	ASV699	1	1.00838980316E-6	0.83%
d__Eukaryota	k__Fungi	p__Glomeromycota	c__Glomeromycetes	o__Glomerales	f__Glomeraceae	g__Sclerocystis	s__sinuosa	ASV684	2	2.01677960632E-6	0.83%
d__Eukaryota	k__Fungi	p__Glomeromycota	c__Glomeromycetes	o__Glomerales	f__Glomeraceae	g__unclassified_f__Glomeraceae	s__unclassified_f__Glomeraceae	ASV517	1	1.00838980316E-6	0.83%
d__Eukaryota	k__Fungi	p__Glomeromycota	c__Glomeromycetes	o__Glomerales	f__Glomeraceae	g__Sclerocystis	s__sinuosa	ASV221	1	1.00838980316E-6	0.83%
d__Eukaryota	k__Fungi	p__Glomeromycota	c__Glomeromycetes	o__Glomerales	f__Glomeraceae	g__Sclerocystis	s__sinuosa	ASV525	2	2.01677960632E-6	0.83%
d__Eukaryota	k__Fungi	p__Glomeromycota	c__Glomeromycetes	o__Glomerales	f__Glomeraceae	g__unclassified_f__Glomeraceae	s__unclassified_f__Glomeraceae	ASV589	1	1.00838980316E-6	0.83%
d__Eukaryota	k__Fungi	p__Glomeromycota	c__Glomeromycetes	o__Glomerales	f__Claroideoglomeraceae	g__Claroideoglomus	s__sp._VTX00358	ASV127	2	2.01677960632E-6	0.83%
d__Eukaryota	k__Fungi	p__Glomeromycota	c__Glomeromycetes	o__Glomerales	f__Glomeraceae	g__Glomus	s__sp._VTX00400	ASV305	1	1.00838980316E-6	0.83%
d__Eukaryota	k__Fungi	p__Glomeromycota	c__Glomeromycetes	o__Glomerales	f__Glomeraceae	g__Glomus	s__unclassified_g__Glomus	ASV518	2	2.01677960632E-6	0.83%
d__Eukaryota	k__Fungi	p__Glomeromycota	c__Glomeromycetes	o__Glomerales	f__Glomeraceae	g__Glomus	s__sp._VTX00400	ASV611	2	2.01677960632E-6	0.83%
d__Eukaryota	k__Fungi	p__Glomeromycota	c__Glomeromycetes	o__Glomerales	f__Glomeraceae	g__unclassified_f__Glomeraceae	s__unclassified_f__Glomeraceae	ASV222	1	1.00838980316E-6	0.83%
d__Eukaryota	k__Fungi	p__Glomeromycota	c__Glomeromycetes	o__Glomerales	f__Glomeraceae	g__Sclerocystis	s__sinuosa	ASV598	1	1.00838980316E-6	0.83%
d__Eukaryota	k__Fungi	p__Glomeromycota	c__Glomeromycetes	o__Glomerales	f__Glomeraceae	g__unclassified_f__Glomeraceae	s__unclassified_f__Glomeraceae	ASV652	2	2.01677960632E-6	0.83%
d__Eukaryota	k__Fungi	p__Glomeromycota	c__Glomeromycetes	o__Glomerales	f__Glomeraceae	g__unclassified_f__Glomeraceae	s__unclassified_f__Glomeraceae	ASV130	1	1.00838980316E-6	0.83%
d__Eukaryota	k__Fungi	p__Glomeromycota	c__Glomeromycetes	o__Glomerales	f__Glomeraceae	g__Glomus	s__unclassified_g__Glomus	ASV243	2	2.01677960632E-6	0.83%
d__Eukaryota	k__Fungi	p__Glomeromycota	c__Glomeromycetes	o__Glomerales	f__Glomeraceae	g__unclassified_f__Glomeraceae	s__unclassified_f__Glomeraceae	ASV285	2	2.01677960632E-6	0.83%
d__Eukaryota	k__Fungi	p__Glomeromycota	c__Glomeromycetes	o__Glomerales	f__Glomeraceae	g__unclassified_f__Glomeraceae	s__unclassified_f__Glomeraceae	ASV422	2	2.01677960632E-6	0.83%
d__Eukaryota	k__Fungi	p__Glomeromycota	c__Glomeromycetes	o__Glomerales	f__Glomeraceae	g__Sclerocystis	s__sinuosa	ASV223	1	1.00838980316E-6	0.83%
d__Eukaryota	k__Fungi	p__Glomeromycota	c__Glomeromycetes	o__Glomerales	f__Glomeraceae	g__Sclerocystis	s__sinuosa	ASV541	1	1.00838980316E-6	0.83%
d__Eukaryota	k__Fungi	p__Glomeromycota	c__Glomeromycetes	o__Glomerales	f__Glomeraceae	g__Sclerocystis	s__sinuosa	ASV737	1	1.00838980316E-6	0.83%
d__Eukaryota	k__Fungi	p__Glomeromycota	c__Glomeromycetes	o__Glomerales	f__Glomeraceae	g__unclassified_f__Glomeraceae	s__unclassified_f__Glomeraceae	ASV160	1	1.00838980316E-6	0.83%
